# Supplementary material for: Taiwanese consumer survey data for investigating the role of information on equivalence of organic standards in directing food choice
Source: Data Brief. 2018 Mar 17;18:688–90. doi: 10.1016/j.dib.2018.03.054 (PMC5996284; doi:10.1016/j.dib.2018.03.054)
Supplement: Supplementary file 4 — Supplementary material [file mmc4.csv]

ID	Group	ShoppingResponsibility	EatingPeppers	DCE1	DCE2	DCE3	DCE4	DCE5	DCE6	Gender	AgeRange	LivingLocation	LivingArea	HouseholdSize	KindsNumber	MaritalStatus	Education	Career	HHNetIncome	HHFoodExpenses	ImportsBuyingProportion	DCE blocking version
1	0	1	2	3	3	3	2	3	3	2	4	1	2	3	1	3	4	1	7	4	1	2
2	0	2	2	1	2	1	3	1	3	2	2	1	1	2	0	2	4	2	2	3	3	1
3	0	1	2	3	2	2	3	3	1	1	4	1	2	4	0	3	2	2	3	3	2	6
4	0	3
5	0	3
6	0	1	2	1	1	1	1	3	2	1	4	1	2	3	0	3	2	2	3	3	3	3
7	0	2	2	3	2	1	1	3	1	2	5	1	1	5	0	3	1	5	4	4	3	2
8	0	2	2	2	1	1	3	1	3	1	2	1	1	4	0	1	3	4	1	1	2	1
9	0	2	2	2	2	2	3	1	1	1	4	2	1	5	1	3	3	3	3	3	2	6
10	0	1	2	1	3	2	2	2	2	1	4	4	2	2	0	2	2	3	3	3	3	5
11	0	2	2	1	1	3	1	1	3	1	3	3	1	4	2	3	4	3	7	2	2	3
12	0	2	2	2	3	3	2	2	1	2	5	5	3	4	0	3	1	6	4	3	3	4
13	0	3
14	0	2
15	0
16	0
17	0
18	0	2	2	1	4	3	1	4	3	1	6	3	1	5	1	3	3	1	7	3	1	4
19	0	1	2	1	1	3	1	1	2	2	3	3	1	3	0	3	2	2	3	2	2	5
20	0
21	0	3
22	0	2	2	1	3	2	1	1	2	1	6	2	1	4	0	3	3	6	2	2	1	2
23	0	2	6
24	0	2	2	2	2	2	1	3	2	1	6	3	1	5	4	3	3	3	7	5	3	4
25	0
26	0	2	2	2	2	1	3	2	1													6
27	0	1	2
28	0	2	2	1	3	2	3	3	2	2	2	2	3	9	2	1	4	3	7	2	1	2
29	0	1	2	3	2	3	3	1	2	2	5	2	3	9	2	3	5	5	7	2	3	3
30	0	2	2	2	4	1	3	3	1	1	6	3	1	4	0	3	3	3	2	2	2	4
31	0	1	2	1	3	3	1	2	1	2	3	3	2	5	1	3	3	5	3	3	3	5
32	0	2	2	1	2	3	3	3	2	2	3	3	1	6	2	3	4	2	3	2	1	6
33	0	1	2	3	2	2	3	1	3	2	5	3	1	10	4	3	1	2	6	3	1	1
34	0	2	2	1	3	2	1	1	2	1	3	1	2	1	0	1	4	2	2	2	1	2
35	0	3
36	0	3
37	0
38	0	3
39	0	3
40	0	3
41	0	1	6
42	0	2	2	1	2	1	2	1	1	2	3	4	3	5	0	1	3	3	3	2	1	4
43	0	1	2	1	2	3	1	2	3	2	3	1	1	2	0	3	4	5	7	2	2	5
44	0	2
45	0
46	0	1	2	1	2	1	1	3	1	2	3	1	1	4	2	3	3	2	3	3	1	2
47	0
48	0	1	2	1	3	2	3	3	1	2	3	3	2	3	0	3	1	6	3	3	3	4
49	0	2	2	3	1	1	3	1	3	2	6	3	2	3	0	3	1	6	3	3	2	5
50	0	1	2	3	3	2	3	1	1	2	6	3	2	4	0	3	1	6	2	2	2	6
51	0	1	2	3	1	2	2	3	2	2	6	3	2	5	1	3	1	6	2	2	2	1
52	0	2	2	2	3	1	3	4	2	2	4	3	3	5	2	3	3	2	2	2	1	2
53	0	1	2	3	1	1	3	3	2	1	3	1	3	2	0	3	4	2	2	2	2	3
54	0	1	2	3	1	3	1	1	3	2	5	3	2	5	0	3	2	2	3	3	3	4
55	0	2	2	3	1	4	3	3	3	1	5	2	3	9	1	3	2	2	7	1	6	5
56	0	2	2	3	3	2	2	3	2	2	2	2	3	9	2	1	4	4	7	1	1	6
57	0	2	2	3	2	1	3	1	4	2	2	3	1	3	0	3	4	3	4	2	3	1
58	0	1	2	3	2	1	1	3	1	2	5	3	2	4	0	3	2	2	2	3	1	2
59	0	1	2	2	2	3	3	2	1													3
60	0
61	0	3
62	0	2	2	3	3	3	2	3	2	1	5	3	2	4	0	3	2	2	4	5	1	6
63	0	2	1	3	3	2	2	3	4	2	2	3	2	4	0	1	4	2	1	2	3	1
64	0	1	1	1	3	2	1	1	2	2	3	3	1	7	2	3	4	2	5	4	2	2
65	0	2	1	3	2	1	4	3	2	2	3	3	2	5	2	3	3	2	2	2	1	3
66	0	1	2	1	4	2	1	4	4	2	3	3	3	7	1	1	4	2	6	3	1	4
67	0	3
68	0	2	2	2	2	3	3	1	1	1	3	3	1	6	1	3	4	2	3	2	1	6
69	0	1	1	3	1	2	3	1	4	2	4	2	3	6	0	3	5	5	7	1	1	1
70	0	1	2	3	2	1	1	3	1	2	4	3	1	2	0	3	3	5	2	2	3	2
71	0	2	5	3	1	1	1	3	2	1	3	1	1	2	0	3	4	2	4	4	1	3
72	0	2	2	1	4	2	1	4	2	1	3	3	1	8	2	3	4	1	6	5	1	4
73	0	2	2
74	0	2	2	3	2	3	3	3	1	1	3	1	1	4	1	3	4	7	2	3	1	6
75	0	1	2	4	1	2	4	4	3	1	3	2	2	1	0	1	3	3	1	1	1	1
76	0	2	2	3	2	1	3	1	3	2	5	1	2	5	2	3	2	2	7	3	1	2
77	0	1	1	2	2	3	1	2	1	2	5	1	3	2	0	3	2	2	1	2	1	3
78	0	2	2	3	2	1	3	3	1	2	4	3	2	3	0	3	3	5	3	2	2	4
79	0	1	2	3	2	1	1	2	2	1	4	1	1	3	1	3	4	5	2	2	1	5
80	0	1	2	3	3	2	3	3	1	2	3	1	3	3	1	4	4	7	4	2	2	6
81	0	2	2	2	2	1	3	1	3	1	3	3	1	3	0	1	4	3	3	3	2	1
82	0	1	1	2	2	1	3	1	3	2	3	1	1	2	0	3	4	1	2	2	3	2
83	0	1	2	3	1	1	1	2	1	2	3	1	1	4	1	3	3	1	2	2	3	3
84	0	1	1	3	2	1	2	3	1	2	2	1	1	5	0	2	3	1	2	2	1	4
85	0	1	5	1	1	3	3	3	1													5
86	0	2	2	3	3	3	3	1	1	2	3	1	2	1	0	1	4	2	2	1	3	6
87	0	1	2	1	2	1	3	1	4	2	3	1	2	5	2	3	3	1	2	2	2	1
88	0	3
89	0	1	2	3	2	1	3	2	1	2	3	1	1	3	1	3	4	1	5	2	1	3
90	0	2	2	1	2	2	1	3	2	2	3	1	1	2	0	2	3	1	2	3	2	4
91	0	2	2	1	2	1	1	2	2	2	4	1	1	6	3	1	3	2	4	2	1	5
92	0	2	2	1	2	3	3	3	2	2	3	2	1	4	0	1	4	7	2	2	2	6
93	0	1	2	3	1	2	2	3	3	2	4	1	2	4	2	3	3	1	1	2	1	1
94	0	2	6
95	0	2	2	3	1	3	3	3	2	2	3	1	1	3	1	3	4	1	3	2	2	3
96	0	2	2	1	2	1	1	1	1	2	7	1	2	5	0	1	4	1	2	4	1	4
97	0	1	3	1	1	3	1	4	1	2	4	1	1	3	1	3	4	1	3	2	2	5
98	0	1	2	3	3	2	2	3	2	2	3	1	1	4	2	3	4	1	4	2	1	6
99	0	2	2	1	2	1	3	1	4	2	2	3	3	8	2	1	3	2	2	3	3	1
100	0
101	0	1	2	4																		3
102	0	1	2	1	2	2	1	3	2	2	3	1	2	4	2	3	4	5	3	2	1	4
103	0	2	2	1	2	1	3	1	1													5
104	0	1	2	3	4	1	4	3	4	2	4	3	2	3	0	3	2	2	7	1	1	6
105	0	1	2	3	2	1	3	1	4	2	3	1	1	1	0	1	4	2	7	1	1	1
106	0	2	2	2	3	1	3	3	2													2
107	0	1	2	3	1	3	3	3	2	2	4	3	1	2	1	3	3	3	1	2	1	3
108	0	1	2	3	4	3	2	1	1	2	2	1	1	2	0	1	4	2	2	1	1	4
109	0	2	2	1	1	1	3	1	1	2	1	3	1	4	1	1	4	4	7	2	2	5
110	0	1	2	3	2	1	2	3	2	1	4	3	1	4	1	3	4	3	4	3	2	6
111	0	1	2	3	1	2	2	3	4	2	4	3	1	4	1	3	4	3	4	2	2	1
112	0	2	2	3	2	2	1	1	1	1	3	3	2	5	0	1	4	2	2	2	1	2
113	0	1	2	3	1	3	3	1	3	2	3	3	1	2	0	3	4	2	2	2	1	3
114	0	3
115	0	1	2	3	2	2	2	2	2	1	4	3	2	2	0	1	3	7	7	1	1	5
116	0	1	2	4	2	1	4	3	2	2	6	3	3	2	0	3	3	6	2	4	1	6
117	0	2	2	3	1	2	2	3	3	1	4	3	2	2	0	3	4	2	6	3	1	1
118	0	2	2	2	3	1	3	1	2	1	3	3	1	2	0	3	4	2	3	1	2	2
119	0	2	2	2	2	1	3	2	3	2	3	3	1	3	1	3	3	2	3	2	2	3
120	0
121	0	1	2	3	2	3	1	1	2	2	3	3	2	4	2	3	3	2	1	2	1	5
122	0	3
123	0	3
124	0	2	2	2	2	1	1	3	3	2	2	3	1	3	0	1	2	4	7	1	3	2
125	0	1	1	1	2	1	1	3	2	2	3	3	1	3	1	3	2	2	2	2	1	3
126	0	2	2	2	2	1	1	3	2	1	3	1	1	2	0	2	4	2	4	2	1	4
127	0	1	2	1	1	1	1	3	1	2	3	2	1	2	0	3	4	2	3	2	2	5
128	0	3
129	0	2	1	1	2	1	3	1	3	2	2	3	1	6	1	2	4	4	1	1	1	1
130	0	1	2	3	2	1	1	3	1	2	4	3	1	2	0	1	3	3	1	1	1	2
131	0	2	2	2	2	1	3	2	3	2	3	2	1	2	0	2	4	2	3	2	2	3
132	0	2	1	1	3	1	2	3	2	2	1	3	2	5	1	1	4	4	7	2	2	4
133	0	2	2	1	1	3	1	1	1	2	4	3	1	4	2	3	3	3	2	3	1	5
134	0	2	6
135	0	1	2	3	1	2	2	3	4	2	4	3	1	4	1	3	2	5	7	2	1	1
136	0	3
137	0	3
138	0	1	2	3	1	1	2	2	1													4
139	0	1	2	1	1	1	3	1	1	2	4	3	1	5	2	3	1	3	1	2	1	5
140	0	1	2	1	2	2	3	1	2	2	4	3	2	2	0	5	2	5	1	2	1	6
141	0	1	2	1	2	1	3	1	4	2	5	3	2	4	0	3	4	1	5	2	1	1
142	0	1	2	3	2	1	1	3	1	2	5	3	1	3	0	3	2	3	6	3	2	2
143	0	1	2	3	1	3	3	3	2	2	5	3	1	3	1	3	3	3	2	2	1	3
144	0	2	6
145	0	1	2	1	1	3	1	3	1	2	4	3	1	3	1	3	4	2	7	3	1	5
146	0	1	2	1	2	1	3	3	2	2	5	3	3	3	0	3	2	3	7	2	2	6
147	0	2	2	2	2	1	3	3	4	2	4	3	2	6	3	1	4	2	7	3	1	1
148	0	1	2	2	2	2	1	1	2	2	4	3	2	3	1	3	2	5	2	1	1	2
149	0	3
150	0	1	2	1	2	2	1	3	2													4
151	0	1	1	1	2	1	1	2	2	1	4	3	1	4	2	3	4	1	7	1	2	5
152	0	3
153	0	2	1	1	2	1	3	1	1	2	2	2	1	4	0	1	4	4	2	1	1	1
154	0	1	2	4	4	4	4	4	4													2
155	0	1	2	3	2	1	4	2	1	2	3	1	1	3	1	3	4	2	6	2	2	3
156	0	1	2	2	2	3	2	3	1	2	3	2	1	4	0	3	5	2	7	2	2	4
157	0	2	2	1	1	3	3	3	1	2	2	2	1	2	0	2	4	7	2	1	1	5
158	0	1	1	4	2	2	4	4	4	2	4	4	3	2	0	3	4	3	7	5	3	6
159	0	1	2	3	1	2	2	3	4	1	4	3	1	5	0	1	3	2	7	3	1	1
160	0	2	2	3	2	4	1	3	1	1	6	3	1	5	0	3	3	2	6	3	1	2
161	0	3
162	0
163	0
164	0
165	0	1	2	3	1	2																1
166	0	3
167	0	2	2	2	2	1	3	2	3													3
168	0	2	2	1	4	2	1	1	2	2	5	3	2	5	0	3	3	2	2	3	1	4
169	0	2
170	0	2	2	1	3	2	3	1	1	1	5	3	1	4	0	3	3	6	6	2	1	6
171	0	2	2	3	2	2	3	1	3	1	5	3	1	5	1	3	4	2	3	1	1	1
172	0	1	2	3	2	2	2	3	1	2	2	5	3	2	0	3	2	2	4	1	1	2
173	0	2	2	3	1	1	3	1	2	2	5	3	3	5	0	3	4	2	4	4	1	3
174	0	2	2	1	1	1	1	1	1	2	5	3	2	2	0	3	2	3	3	2	6	4
175	0	2	1	1	2	1	1	2	3	2	5	3	1	2	0	3	2	5	3	2	2	5
176	0	2	2	1	2	2	3	2	3	1	5	3	3	6	0	3	2	6	2	2	1	6
177	0	3
178	0	1	2	3	2	1	1	3	1	2	4	3	1	8	2	1	3	2	1	3	1	2
179	0	1	2	2	2	2	1	2	1	2	4	2	2	4	0	3	3	5	7	5	1	3
180	0	3
181	0	1	6
182	0
183	0	1	2
184	0	1
185	0	1	2	2	2	1	3	2	3	1	3	3	2	1	0	1	4	2	1	1	1	3
186	0	2	2	2	3	3	2	3	1	2	3	3	2	3	0	5	5	4	7	2	2	4
187	0	2	2	1	1	1	1	1	1	2	4	3	2	8	3	3	3	2	2	3	2	5
188	0	2	2	3	3	2	2	3	2	2	2	3	2	4	0	1	5	4	1	2	3	6
189	0	2	1	1	2	1	3	1	4	2	5	3	2	5	3	3	4	3	3	3	1	1
190	0	2	2	2	3	1	3	1	3	1	3	3	1	4	2	3	4	1	5	2	1	2
191	0	2	2	2	2	1	3	2	1	2	3	3	2	4	0	1	2	2	1	1	2	3
192	0	1	2	1	4	2	1	1	2	2	4	3	1	3	1	3	3	2	3	1	2	4
193	0
194	0	2	1	3	2	3	2	4	2	2	3	3	1	10	3	1	4	3	6	5	4	6
195	0	2	2	1	2	1	3	3	4	2	4	3	2	4	2	3	3	2	4	2	3	1
196	0	3
197	0	1	1	3	2	1	3	3	3	2	4	3	2	4	0	3	2	3	1	1	1	3
198	0	1	2	3	4	1	2	1	1	2	3	3	2	4	2	3	3	5	7	2	1	4
199	0	3
200	0	2	2	4	3	2	4	4	4													6
201	0	3
202	0	2	1	3	2	4	1	3	1	1	4	3	1	4	2	3	2	2	3	2	1	2
203	0	2	2	3	1	3	3	2	2	1	4	3	2	3	1	3	2	3	7	2	1	3
204	0	1	2	1	3	3	1	4	3	2	5	3	1	4	0	3	3	6	2	2	1	4
205	0	2	2	1	4	4	1	2	3	2	4	3	1	4	2	3	4	1	4	2	1	5
206	0
207	0	1	1	3	1	2	2	3	4	2	4	2	1	6	1	3	4	1	2	3	2	1
208	0
209	0	1	2	3	2	1	3	3	2	2	4	3	1	4	2	3	4	1	5	2	2	3
210	0	1	2	2	2	1	1	4	1	2	3	2	3	4	2	3	4	5	2	3	1	4
211	0	1	2	1	4	4	1	1	3	2	5	3	1	6	0	3	3	6	3	3	1	5
212	0	1	2
213	0	3
214	0	3
215	0
216	0	2	2	1	2	2	1	1	2	2	1	3	1	3	0	2	4	4	7	2	1	4
217	0	2	1	3	2	1	3	1	3	2	4	3	2	4	1	3	2	5	2	2	1	5
218	0	1	2	1	3	3	2	3	2	2	3	3	1	6	2	3	4	5	3	3	1	6
219	0	1	2	1	2	1	3	1	4	2	4	3	2	4	2	3	2	5	2	2	1	1
220	0	1	2	3	2	1	1	3	1	2	4	3	2	3	1	3	3	5	3	2	1	2
221	0	2	1	3	1	3	3	3	2	2	4	3	2	4	1	3	2	2	1	1	1	3
222	0	2	6
223	0
224	0	1	6
225	0
226	0
227	0	3
228	0	3
229	0
230	0	3
231	0	3
232	0	3
233	0
234	0	1	1	1	2	2	2	3	1	2	3	2	1	6	1	3	4	2	6	3	2	4
235	0	1	2	2	2	1	2	2	3	1	3	2	1	4	2	3	4	2	6	3	2	5
236	0	2	2	3	2	1	2	3	2	2	4	3	1	4	2	3	4	1	4	4	2	6
237	0	3
238	0	2	2
239	0	3
240	0
241	0
242	0	2	6
243	0	2	2	1	2	1	3	1	3	2	3	2	3	6	2	5	4	2	4	2	2	1
244	0
245	0	2	2	1	1	1	1	3	2	2	3	3	2	5	1	5	5	4	7	3	2	3
246	0	2	2	2	2	1	2	3	1	2	3	2	3	3	0	2	4	1	3	2	1	4
247	0	2	1	1	2	1	1	2	2	1	4	2	1	5	2	3	4	2	5	4	3	5
248	0	2	2	3	3	2	2	2	1	2	5	2	1	5	2	3	4	2	6	4	2	6
249	0	2	1	1	2	1	3	1	3	2	3	2	1	5	0	3	4	2	4	2	1	1
250	0	1	2	3	2	1	1	3	1	1	4	2	1	4	2	3	4	2	2	2	1	2
251	0	2	2	3	1	3	3	3	2	1	5	1	1	5	1	3	4	3	2	2	1	3
252	0	2	2	3	2	1																4
253	0	1	1	1	2	1	1	1	2	1	4	2	1	2	0	3	4	2	6	2	2	5
254	0	2	2	1	3	2	2	3	1	1	4	2	1	5	2	3	4	2	4	4	1	6
255	0	1	1	2	1	1	3	1	4	2	3	3	3	3	1	3	3	5	7	1	1	1
256	0	2	2	2	3	1	3	3	2	1	4	2	1	3	1	3	4	2	7	2	1	2
257	0	2	1	3	2	1	1	3	2													3
258	0	1	2	2	2	2	1	3	3	1	4	2	1	3	0	1	4	2	3	2	2	4
259	0	1	2	1	1	4	1	1	1	2	4	3	2	5	0	3	3	2	4	3	1	5
260	0	1	2	1	3	2	3	2	1	2	4	2	2	2	0	3	4	2	7	2	1	6
261	0	2	2	1	2	1	2	3	4	1	4	1	1	4	2	3	4	2	6	4	3	1
262	0
263	0
264	0	1	2	1	4	3	1	4	2	2	4	3	1	4	1	3	4	1	6	4	1	4
265	0	1	2	1	1	3	1	1	3													5
266	0	1	2	4	4	4	4	4	4	2	4	3	1	3	1	3	4	1	3	3	1	6
267	0	1	1	3	1	2	2	3	4	2	4	3	1	5	2	3	3	2	6	3	1	1
268	0	2	5	4	3	4	4	4	4	2	3	2	2	7	2	3	4	1	2	1	1	2
269	0	1	6
270	0	1	2	1	4	2	1	1	3	2	6	3	2	7	2	3	2	6	1	2	1	4
271	0	1	2	3	1	1	3	3	3	2	6	3	2	2	0	3	2	5	7	2	1	5
272	0	1	1	3	3	2	2	3	2	2	3	3	1	4	2	3	2	3	4	2	2	6
273	0	1	2	1	2	1	3	1	3	2	4	3	2	3	1	3	2	5	2	2	1	1
274	0	2	2	1	3	2	1	1	3	2	3	3	1	3	0	4	4	2	3	3	3	2
275	0	2	2	2	1	3	3	3	2	2	4	1	1	3	0	3	3	2	4	3	2	3
276	0	1	1	1	4	2	1	4	2	2	4	3	3	4	3	4	4	2	2	2	1	4
277	0	3
278	0	2	2	3	3	2	3	3	1	2	3	3	1	3	0	1	4	1	2	2	1	6
279	0	2	2	3	1	2	2	3	4	1	3	3	2	4	0	3	4	2	1	2	2	1
280	0	2	1	1	3	2	1	1	3	2	3	3	1	4	0	3	4	2	4	3	3	2
281	0	2	2	3	1	1	3	2	3	2	3	1	1	3	0	1	4	3	5	3	2	3
282	0	1	2	3	3	1	3	2	1	2	3	1	1	3	0	3	4	2	4	1	1	4
283	0	2	2	3	2	2	1	2	3	2	2	1	1	5	0	1	4	1	3	3	1	5
284	0	2	2	1	3	2	3	2	1	1	2	2	3	3	0	1	4	4	1	1	1	6
285	0	2	2	2	2	1	3	3	2	1	3	1	1	5	1	3	3	2	3	3	2	1
286	0	2	2	1	3	2	1	1	1	1	4	3	1	3	0	3	3	2	3	2	2	2
287	0	1	2	2	2	1	3	2	1	2	4	1	1	3	1	3	4	5	6	5	1	3
288	0	2	2	3	2	1	2	1	1	1	3	3	1	4	0	1	4	2	2	1	1	4
289	0	3
290	0	3
291	0	3
292	0	1	1
293	0
294	0	3
295	0	2	2	3	1	1	3	3	3	2	2	3	2	8	2	3	4	5	4	4	1	5
296	0
297	0
298	0	3
299	0	1	1	1	2	1	1	2	1	2	4	1	1	7	3	3	2	2	3	4	2	3
300	0	3
301	0	2	2	1	1	1	3	3	3	2	3	3	1	4	1	1	4	2	2	2	2	5
302	0	1	2	3	2	1	2	3	2	2	5	3	2	5	2	3	3	6	2	3	2	6
303	0	1	2	2	2	1	3	1	3	1	5	3	1	4	0	3	2	3	7	2	1	1
304	0	2	6
305	0	1	2	1	1	1	1	1	1	1	3	1	1	4	1	2	4	3	2	2	2	3
306	0
307	0	2	2	3	2	3	1	2	2	1	3	3	1	4	2	3	4	2	5	2	1	5
308	0	1	2	3	2	1	2	3	2	1	4	3	2	4	2	3	2	3	3	2	2	6
309	0	2	2	3	1	2	2	3	4	2	4	3	3	7	1	1	4	2	1	1	1	1
310	0	1	6
311	0
312	0	1	6
313	0	2	2	2	1	1	1	1	1													5
314	0	2	2	1	2	1	3	3	2	1	6	1	2	4	0	3	2	3	2	3	1	6
315	0	2	6
316	0
317	0
318	0	1	2	3	2	1	2	1	2													4
319	0	1	2	2	2																	5
320	0	2	2	1	3	2	2	2	4	2	3	3	1	3	1	3	4	1	3	2	3	6
321	0	1	2	1	2	1	3	1	4	2	3	3	1	6	2	3	3	5	4	3	1	1
322	0	1	2	2	2	2	3	3	3	2	3	3	2	3	1	3	3	5	2	2	1	2
323	0	1	1	3	2	1	3	3	2	2	3	3	1	3	1	3	4	2	6	2	4	3
324	0	3
325	0	2	2	3	2	1	1	2	2	1	3	2	1	1	0	1	3	3	2	1	1	5
326	0	2	2	3	2	2	2	3	2	2	3	2	1	3	1	3	4	1	3	2	1	6
327	0	2	2	4	4	4	4	4	4	2	3	1	1	3	1	3	4	5	4	3	3	1
328	0	1	2	1	3	3	1	1	4													2
329	0	1
330	0
331	0	2	2	3	4	1	2	1	1													4
332	0	1	1	3	2	1	1	2	2	2	3	3	3	5	0	2	4	4	5	3	3	5
333	0	2	6
334	0
335	0	2	2	2	1	3	1	3	2	2	3	3	1	4	2	3	4	1	4	2	1	3
336	0	2	2	1	1	2																4
337	0	1	2	1	1	1	3	3	1	2	4	1	1	4	0	3	2	5	1	2	1	5
338	0	3
339	0	3
340	0
341	0	1	6
342	0	3
343	0	3
344	0
345	0	2	6
346	0	2	1	3	2	1	1	3	1													2
347	0	1	2	3	1	1	1	3	2	2	4	1	1	4	0	3	2	5	3	3	2	3
348	0	2
349	0
350	0	1	2	1	3	2	3	2	1	1	4	1	1	4	0	3	3	3	3	3	2	6
351	0	3
352	0	2	1	1	3	2	3	1	2	1	3	1	1	3	0	3	4	2	2	1	1	2
353	0
354	0	3
355	0	3
356	0	3
357	0	3
358	0
359	0	3
360	0	2	2	1	2	3	2	1	1	2	6	4	3	3	1	3	3	6	3	3	2	4
361	0	2	2	3	2	1	1	2	2	2	3	3	1	5	0	1	4	2	6	4	2	5
362	0	1	1	3	3	3	2	3	1	2	2	1	1	3	1	3	4	2	5	3	1	6
363	0	3
364	0	1	6
365	0	1	2	3	1	3	3	3	2	2	1	3	1	4	2	1	5	4	7	3	3	3
366	0	1	2	2	2	3	2	3	2	1	3	3	3	5	0	3	4	2	3	2	1	4
367	0	1	2	1	1	1	1	2	3	2	4	3	3	4	2	3	4	1	4	3	3	5
368	0	2	2	4	2	1	3	2	2	2	3	3	3	3	1	3	4	1	2	2	2	6
369	0	1	2	2	2	1	3	1	2	1	5	1	2	5	0	4	3	3	4	3	3	1
370	0	2	2	1	3	3	1	1	3	1	4	1	1	2	0	2	2	2	3	3	3	2
371	0	1	2	3	2	1	1	3	2	1	3	1	2	2	0	2	4	2	3	3	3	3
372	0	2	2	2	3	3	2	2	1	1	6	1	1	3	0	3	3	2	5	3	3	4
373	0	2	6
374	0	3
375	0
376	0	2	2	4	3	4	4	4	4	2	3	2	3	8	1	3	4	2	6	5	1	2
377	0	2	2	3	1	3	1	3	2	2	2	3	3	5	0	1	4	1	4	3	2	3
378	0	2	1	1	2	2	1	3	2	2	3	1	2	3	1	3	4	1	2	2	2	4
379	0	2	1	3	2	1	1	2	2	2	4	3	3	4	2	3	4	5	5	5	1	5
380	0	2	2	1	2	1	3	2	1	2	3	2	1	2	0	1	4	1	1	2	1	6
381	0	2	2	1	2	1	3	1	4	1	2	3	1	3	0	1	4	7	4	2	1	1
382	0	3
383	0	1	2	1	1	3	1	3	2	1	5	1	1	3	0	3	1	3	5	3	2	3
384	0	1	2	1	4	2	1	4	3	2	4	1	1	3	0	1	4	3	7	2	1	4
385	0	1	1	1	2	1	1	1	2	1	5	1	1	5	0	3	3	3	5	4	3	5
386	0	2	2	3	3	2	2	3	2	2	5	1	2	4	0	3	2	5	4	3	3	6
387	0	1	2	3	1	2	3	1	3	2	3	2	3	13	5	3	2	5	3	3	1	1
388	0	3
389	0	2	2	4	1	3	1	1	3													3
390	0	1	1	3	2	3	2	1	1	1	3	2	2	4	2	3	4	2	2	2	1	4
391	0	1	2	3	2	1	1	1	1	1	3	2	1	5	0	3	4	2	2	2	1	5
392	0	2	1	2	2	3	1	1	1	2	2	3	2	4	0	1	4	3	1	3	2	6
393	0	1	1	3	2	2	3	1	4	2	4	3	1	2	0	3	4	3	2	2	2	1
394	0	3
395	0	1
396	0
397	0	2	2	1	1	1	1	1	2	2	5	1	1	3	0	3	2	5	4	3	3	5
398	0	1	2	3	3	2	2	3	2	1	5	1	2	4	0	3	3	1	4	2	2	6
399	0	2	2	2	3	1	3	1	1	2	6	1	1	4	0	3	2	6	4	3	3	1
400	0	1	2	1	3	2	1	1	3	2	4	2	1	5	0	3	2	5	3	3	2	2
401	0	1	2	3	1	3	3	1	2	2	4	1	1	5	0	3	3	5	2	2	2	3
402	0	1	2	1	4	3	2	4	1	2	3	2	2	4	2	3	4	5	2	2	1	4
403	0	1	2	3	2	3	2	2	2	1	5	1	1	4	0	3	4	6	5	4	2	5
404	0	3
405	0	2	2	3	2	2	3	1	4	1	3	1	1	2	0	1	4	2	7	2	1	1
406	0	3
407	0	2	2	3	1	1	3	1	2													3
408	0	2	2	1	2	3	1	3	2	2	2	1	1	7	0	1	4	2	2	2	2	4
409	0	2	2	3	2	3	1	1	2	2	3	1	1	4	0	2	4	2	2	2	1	5
410	0	2	2	1	2	2	3	2	2	1	2	3	1	1	0	2	4	2	2	2	1	6
411	0	2	2	3	2	2	3	1	3	2	2	3	1	3	0	1	4	2	2	2	1	1
412	0	1	2	3	2	4	1	1	4	2	4	2	3	10	4	3	5	2	7	3	1	2
413	0	2	6
414	0	3
415	0	2	2	3	1	1	1	2	2	2	2	1	1	4	0	1	4	2	5	2	1	5
416	0	2	2	3	2	3	2	3	2	1	3	1	2	2	0	3	4	2	6	2	1	6
417	0	3
418	0	3
419	0	2	2	3	1	3	1	3	2	1	3	1	1	2	0	3	4	2	4	2	2	3
420	0	2	2	2	4	1	2	1	1	1	3	1	1	3	1	3	4	2	7	3	3	4
421	0	2	6
422	0	2	2	3	2	1	2	3	1	2	4	2	3	5	1	3	2	2	7	2	1	6
423	0	1	2	3	1	2	2	3	4	2	2	2	3	9	2	1	4	3	7	2	1	1
424	0	1	2	3	3	1	3	3	3	2	4	2	3	5	2	3	3	3	2	2	1	2
425	0	1	6
426	0	1	2	4	4	4	4	4	3	2	4	2	3	4	0	3	2	2	7	2	6	4
427	0	1	2	1	2	1	1	2	2	1	3	1	1	4	0	1	4	2	5	1	2	5
428	0	1	2	4	2	1	4	4	2	2	5	2	3	1	0	1	5	5	7	1	1	6
429	0	2	2	3	2	2	3	1	3	2	2	2	3	4	0	2	3	2	1	1	1	1
430	0	1	2	3	2	4	1	3	1	1	5	2	3	5	0	3	3	3	1	1	2	2
431	0	1
432	0	2
433	0
434	0	2	2
435	0	3
436	0	2	2	3	3	1	2	3	2	1	4	2	3	8	2	3	4	3	2	2	1	2
437	0	1	1	1	1																	3
438	0
439	0	3
440	0	1	2	3	3	1	4	4	4													6
441	0	2	2	1	1	1	2	3	3	2	5	3	3	6	1	3	4	1	4	4	1	1
442	0	1	2	4	2	4	4	4	4	2	3	2	3	4	2	3	4	3	7	2	6	2
443	0	2	2	2	2	1	3	2	3	2	2	2	3	4	0	2	3	2	1	1	1	3
444	0	3
445	0	2	2	3	1	1	3	2	2	2	1	2	3	9	2	2	2	4	7	2	2	5
446	0	2	2	3	2	1	2	3	2													6
447	0	1	2	3	1	2	2	1	3	1	3	2	3	2	0	3	2	3	7	1	1	1
448	0	2	2	4	2	3	1	1	1	2	1	2	3	5	2	1	1	4	7	5	4	2
449	0	2	2	2	2	1	3	2	1	1	3	2	3	6	0	1	4	3	7	2	1	3
450	0	1	2	1	3	2	3	3	3	2	5	2	3	4	0	3	2	2	7	2	6	4
451	0	2	2	1	1	3	2	1	1	1	3	2	3	6	1	3	3	3	1	1	1	5
452	0	1	2	3	2	1	4	4	2	2	5	2	3	5	0	3	2	5	7	1	1	6
453	0	1	2	3	1	2	2	3	4	2	1	2	3	9	3	2	2	4	7	1	1	1
454	0	1	2	3	2	1	1	3	3	2	7	2	1	5	0	2	5	4	1	2	2	2
455	0	1	2	2	2	1	3	2	3	2	5	2	3	5	0	3	3	3	1	1	1	3
456	0	1	2	2	2	1	1	3	3	2	6	2	1	4	0	3	5	6	6	3	1	4
457	0	2	2	3	2	1	1	2	2	2	2	3	1	5	0	2	3	3	7	2	2	5
458	0	2	2	4	3	3	2	3	2	1	4	2	3	3	0	1	3	3	3	2	1	6
459	0	2	2	3	2	2	3	1	4	2	4	2	3	6	2	3	4	1	4	2	1	1
460	0
461	0	2	2	2	2	1	3	2	1	2	2	2	1	5	0	1	2	1	2	2	2	3
462	0
463	0	1	1	1	2	1	2	2	2	2	3	2	2	4	2	3	3	3	6	4	2	5
464	0	2	2	3	3	2	2	3	2	1	5	1	2	5	0	3	2	6	5	3	3	6
465	0	3
466	0	1	2	1	3	2	1	1	2	2	2	2	3	5	1	3	4	3	2	2	1	2
467	0	2	2
468	0	2	2	1	2	2	1	3	2													4
469	0	1	1	2	1	4	4	4	1	1	2	2	2	3	0	2	4	2	1	1	1	5
470	0	1	2	4	3	2	2	2	2													6
471	0	3
472	0	2	2	3	2	4	1	3	1	1	4	2	3	3	0	3	4	3	7	2	1	2
473	0	1	1	3	1	3	3	3	3	2	4	1	1	3	1	3	4	1	3	3	1	3
474	0	2	2	4	4	4	4	4	4	2	3	2	3	4	2	3	3	3	7	2	1	4
475	0	3
476	0	2	1	1	2	1	3	2	2	1	6	2	3	2	0	3	4	6	2	2	1	6
477	0	3
478	0	1	2	3	2	4	1	3	1	2	5	2	3	2	0	3	3	5	7	1	1	2
479	0	2	2	3	1	3	3	3	2	1	3	1	1	4	2	3	4	1	3	4	3	3
480	0	2	2	1	2	2	1	3	2													4
481	0	2	1	1	1	3	1	3	3	1	2	1	3	2	0	3	4	4	2	2	1	5
482	0	2	2	3	2	2	2	3	2	2	3	1	3	7	2	3	3	1	5	4	3	6
483	0	1	1	3	1	2	2	3	4	2	3	3	3	4	1	3	2	3	2	2	1	1
484	0	2	2	3	4	1	2	1	1	1	3	1	1	5	0	3	4	1	6	1	1	4
485	0	3
486	0	3
487	0
488	0	2	1	4	2	2	2	4	2	1	2	1	3	5	0	1	4	1	2	3	1	6
489	0	3
490	0	2	2	2	3	2	3	3	2	1	2	1	1	5	0	2	4	1	2	2	1	2
491	0	3
492	0	2	2	3	1	1	3	2	1	2	4	2	3	5	2	3	2	3	3	4	1	4
493	0	3
494	0
495	0	2	6
496	0	1	2	3	2	4	1	3	1	2	3	2	3	6	4	3	2	5	1	3	1	2
497	0	1	2	3	2	1	1	2	2	2	3	2	3	9	2	1	5	2	7	2	1	3
498	0	3
499	0	1	1	2	1	1	3	3	1	2	3	1	2	5	1	1	4	2	7	3	4	5
500	0	1	2	4	2	1	4	4	2	1	3	2	3	8	3	3	2	3	1	1	1	6
501	0	2	2	3	1	2	2	4	4	1	5	2	3	9	2	3	2	3	7	2	1	1
502	0	3
503	0	2	2	3	2	1	3	3	3	2	4	1	2	4	2	3	3	1	2	1	1	3
504	0	1	2	1	2	3	3	3	1	2	4	2	3	7	0	3	2	5	2	4	1	4
505	0	3
506	0	3
507	0	2	1	3	2	2	2	1	4	1	4	2	3	3	0	2	4	3	7	2	2	1
508	0	2	2	4	4	4	4	4	4	1	2	2	3	5	2	1	3	7	7	3	2	2
509	0	1	1
510	0	2	2	3	2	1	2	1	1	2	3	2	3	5	0	1	4	5	1	1	1	4
511	0	1	1	1	1	1	1	1	2	1	4	1	2	4	1	3	4	1	4	4	1	5
512	0	1	2	3	3	3	3	3	2	2	4	3	3	4	2	3	3	1	2	3	4	6
513	0	3
514	0	1	2	3	2	1	2	3	2													2
515	0
516	0	3
517	0
518	0	3
519	0	1	2	3	2																	1
520	0	3
521	0
522	0	2	1	3	2	1	1	3	2	2	3	1	2	6	1	1	4	1	2	2	1	4
523	0	1	2	4	4	4																5
524	0
525	0	2	2
526	0	1	2	1	3	1	3	3														2
527	0	1	2	2	2	1	1	2	1	2	3	4	1	3	1	3	4	2	3	1	1	3
528	0	2	2	1	4	1	1	1	2													4
529	0	2	2	1	1	1	1	2	3	1	3	1	1	2	0	3	4	1	2	2	1	5
530	0	2	6
531	0
532	0	2	2	4	3	1	1	3	1	2	3	1	2	4	2	3	4	1	4	2	1	2
533	0	1	2	2	1	1	3	2	3	2	3	1	1	4	2	3	4	5	6	4	3	3
534	0	3
535	0	3
536	0	3
537	0	1	2	3	2	2	3	1	2													1
538	0	3
539	0	1	1	2	2	1	3	2	1	2	4	1	1	6	1	3	4	1	3	3	2	3
540	0	1	2	1	4	2	1	4	3													4
541	0	1	2
542	0	1	2
543	0
544	0	1	2	3	2	2	2	3	1													2
545	0	1	2	2	2	1	3	2	3	2	4	2	3	6	0	1	3	2	1	1	1	3
546	0	2	2	2	4	1	4	4	1	2	3	1	1	7	2	3	4	1	3	2	1	4
547	0	2	1	1	1	4	3	3	3	1	3	2	3	12	4	1	2	3	7	2	1	5
548	0	1	2	3	3	1	2	3	2	2	5	2	2	2	0	3	4	3	7	4	3	6
549	0	1
550	0
551	0	2	2	2	2	1	3	2	3													3
552	0	1
553	0
554	0	2	2	1	2	2	2	3	2													6
555	0	2	2	3	1	2	2	3	3	1	3	2	2	5	3	3	3	2	2	2	1	1
556	0	1	2	3	2	1	1	3	1													2
557	0	2	2	3	1	3	4	2	2	2	4	3	2	5	0	2	4	2	6	4	2	3
558	0	2	2	1	4	2	1	4	3	1	1	2	3	5	3	1	2	4	1	1	1	4
559	0	2	2	1	1	3	1	3	1	2	2	2	3	5	0	1	4	2	7	2	1	5
560	0	2	2	1	3	1	3	2	1	2	2	1	1	4	0	5	4	7	7	1	1	6
561	0
562	0	2	2	2	3	1	1	3	1	1	5	2	3	8	2	3	1	3	3	1	1	2
563	0	2	2	3	2	1	1	2	2	1	2	2	1	2	0	2	4	2	1	1	2	3
564	0	1	2	1	4	3	1	4	2	1	4	2	3	1	0	1	2	3	7	2	1	4
565	0	2	2	1	1	2	1	1	4	1	2	2	3	6	0	1	4	3	1	1	1	5
566	0	2	1	3	3	2	2	3	4	1	6	2	3	3	0	3	4	1	5	3	3	6
567	0	2	4	3	1	2	2	3	4	1	3	2	3	2	0	1	1	7	2	1	2	1
568	0	1	2	4	3	4	3	3	2	2	2	3	1	5	0	2	4	3	1	3	1	2
569	0	1	2	3	1	3	3	3	2													3
570	0
571	0	1	2	3	2	1	1	2	2	2	3	2	3	5	3	3	3	2	2	2	1	5
572	0
573	0	3
574	0	2	2	3	2	1	1	1	2													2
575	0	3
576	0	1	2	1	4	3	2	4	1	1	3	1	1	4	2	3	4	1	2	2	1	4
577	0	3
578	0	1	2	4	2	2	4	4	4	2	2	1	1	2	0	2	4	1	4	2	2	6
579	0	1	2	2	2	1	3	3	2	1	6	1	1	6	1	4	2	6	5	4	3	1
580	0	1	2	1	3	1	1	3	2	2	6	1	1	3	0	4	1	6	4	3	2	2
581	0	1	2
582	0	1	2	3	4	1	4	4	1	2	3	1	2	3	1	3	4	1	3	2	1	4
583	0	1	2	1	2	3	2	2	2	2	3	1	3	3	0	2	4	1	3	2	1	5
584	0	2	2	3	3	1	2	3	2	2	2	1	3	5	0	1	4	4	1	2	1	6
585	0
586	0	1	2	2	3	3	1	3	2	2	3	2	1	4	0	3	4	2	2	2	2	2
587	0	2	2	3	2	1	3	1	1	2	3	3	1	3	1	3	4	2	3	2	2	3
588	0	1	2	4	4	3	1	4	4	2	3	2	3	3	1	3	4	2	3	2	1	4
589	0	2	6
590	0
591	0	2	2	3	1	2	2	1	3	2	4	2	2	5	1	3	3	2	1	1	1	1
592	0	1	1	3	2	1	1	3	1	2	5	1	1	4	0	3	2	1	4	2	1	2
593	0	2	2	3	4	1	1	2	2	2	3	2	2	3	1	3	4	2	2	2	3	3
594	0	2	2	1	2	2	1	3	2	2	3	2	2	6	1	3	4	2	5	4	1	4
595	0	2	2	1	1	1	1	3	3	2	2	3	2	6	2	3	4	5	4	3	2	5
596	0	1	2	1	2	1	1	1	1													6
597	0	2	6
598	0	3
599	0	3
600	0
601	0	2	2	1	1	3	1	2	1													5
602	0	1	2	3	3	2	2	3	4	2	3	2	1	2	0	3	4	2	2	2	2	6
603	0	2	6
604	0	2	6
605	0	2	2	2	2	1	3	2														3
606	0	1	2	1	2																	4
607	0	1	1	1																		5
608	0	1	2	1	1	3	1	1	1	2	4	1	1	2	0	3	2	5	2	2	1	6
609	0	2	2	1	2	1	3	1	3	2	3	3	1	6	1	3	3	2	2	2	1	1
610	0	2	2	2	2	1	2	3	1	2	2	2	3	5	0	2	4	2	3	2	1	2
611	0	1	2	4	1	3	4	4	2	2	3	2	3	2	0	3	3	3	7	2	1	3
612	0	1	6
613	0	2	2	2	1	3	2	2	3	2	3	2	2	5	0	2	4	2	2	1	2	5
614	0	2	2	1	2	3	4	4	1	2	3	2	3	2	0	3	3	3	7	3	1	6
615	0	1	1	3	2	2	3	1	2	2	4	1	1	4	1	3	4	2	3	3	1	1
616	0
617	0	1	2	2	1	3	3	1	3	2	2	3	3	3	0	2	4	7	2	2	1	3
618	0	2	2	1	2	2	1	3	2	2	5	1	3	4	0	3	2	3	5	2	2	4
619	0	3
620	0	2	2	2	2	3	3	1	1	2	2	2	1	6	0	1	3	3	1	2	3	6
621	0	3
622	0	2	2	1	2	3	1	3	2	1	2	1	1	4	0	1	4	4	1	2	2	2
623	0	2	2	3																		3
624	0	2	2	1	4	3	1	4	2	1	2	2	3	5	1	1	4	4	2	1	1	4
625	0	2	2	1	1	1	3	1	1	1	2	2	3	4	0	1	4	4	5	4	2	5
626	0	3
627	0	2	2	2	1	2	2	3	4	2	2	2	3	5	0	1	4	2	1	1	3	1
628	0	3
629	0	3
630	0
631	0	3
632	0	3
633	0	3
634	0	3
635	0	1	2	2	1	3	1	1	1	2	2	3	3	3	0	1	4	2	2	2	1	3
636	0	2	2	1	2	2	1	3	2	2	2	2	2	4	0	1	2	2	1	2	1	4
637	0	2	2	4	4	4	4	4	4													5
638	0	3
639	0	2	2	3	2	2	3	1	3													1
640	0	2	2	2	3	2	1	1	3	1	5	2	3	4	2	3	4	3	4	3	1	2
641	0	3
642	0	1	2	1	4	2	1	4	3	2	4	2	2	6	1	3	2	3	3	2	1	4
643	0	2	2	1	1	3	1	3	1	2	3	1	1	4	1	3	4	1	3	2	1	5
644	0	1	2	1	2	1	2	2	2	2	5	2	3	3	0	3	4	1	5	3	2	6
645	0	2	2	2	2	1	3	3	2	2	2	2	2	7	0	2	4	1	5	3	1	1
646	0	2	2	1	3	2	3	3	2	2	2	2	3	5	1	1	4	4	1	1	1	2
647	0	3
648	0	2	2	1																		4
649	0	3
650	0	2	2	1	3	2	3	2	1	1	3	2	1	5	0	2	4	1	2	1	1	6
651	0	2	2	3	2	2	2	1	2	1	3	1	1	4	0	1	4	7	7	3	1	1
652	0	1	2	2	3	1	3	1	2	2	5	3	2	4	0	3	3	1	1	1	1	2
653	0	2	2	3	1	1	3	2	2	2	2	1	3	3	0	1	3	3	2	2	3	3
654	0	3
655	0	3
656	0	1	2	3	2	1	2	3	2	2	3	2	2	2	0	3	4	7	2	1	6	6
657	0	2	2	3	2	2	3	1	3	2	1	2	3	6	0	1	4	4	7	2	2	1
658	0	3
659	0	1	2	3	1																	3
660	0	2	2	2	4	3	1	1	2	1	2	2	3	5	1	1	4	7	1	2	2	4
661	0	3
662	0	1
663	0	1	2	3	1	2	2	3	3	2	5	3	3	2	0	3	2	3	7	2	1	1
664	0	2	2	3	3	1	1	3	3													2
665	0	1	2	2	2	1	3	2	3	2	5	3	1	2	0	3	2	3	3	3	2	3
666	0
667	0	2	6
668	0	2	2	2	2	2	3	2	1	2	2	2	2	7	0	2	4	2	7	2	2	6
669	0	2	2	1	2	1	3	1	3	2	3	3	3	4	0	3	4	2	6	4	2	1
670	0	2	2	2	3	4	1	4	4	2	3	1	2	3	0	1	4	1	2	2	1	2
671	0	2	6
672	0	2	4	2	4	1	2	1	1	1	3	2	2	4	0	1	4	2	3	2	2	4
673	0	1	1	1	1	1	1	2	1	2	6	2	1	5	1	4	1	6	2	1	1	5
674	0	2	2	3	3	2	2	3	4	2	4	2	1	2	0	4	2	5	2	1	1	6
675	0	1	2	1	2	1	3	1	4	2	3	1	1	4	2	3	4	2	5	4	2	1
676	0	2	1	2	2	2	1	1	3	2	3	2	3	1	0	2	4	2	2	1	2	2
677	0	2	1	3	2	1	4	2	1	2	3	1	1	3	1	3	4	2	4	3	2	3
678	0	2	1	2	4	1	2	4	1	2	3	2	1	6	1	1	4	3	3	2	2	4
679	0	1	2	1	1	4	1	1	1	2	3	2	1	1	0	1	4	3	2	2	2	5
680	0	2	6
681	0	1	1	4	4	4	4	4	4	1	4	1	1	4	2	3	4	1	5	3	1	1
682	0	2	4	1	3	4	3	4	2	2	3	2	1	3	0	1	3	2	3	2	2	2
683	0	1	5	4	1	3	4	4	2	2	4	1	1	1	0	2	4	2	7	2	1	3
684	0	3
685	0	3
686	0	1	2	3	2	2	3	1	2	2	2	1	1	1	0	1	4	1	2	2	1	6
687	0	2	2	1	2	1	3	3	4	2	3	2	1	4	0	2	4	3	3	2	1	1
688	0	2	1	1	3	4	3	4	2	2	2	2	1	3	0	2	4	2	3	2	2	2
689	0	3
690	0	1	1	1	4	2	1	4	2	2	4	2	2	4	0	3	2	1	3	2	1	4
691	0	2	1	1	1	3	1	1	1	2	3	2	3	2	0	3	3	5	2	1	1	5
692	0	2	2	3	3	2	2	3	4	2	3	2	3	5	2	3	3	2	3	2	2	6
693	0	2	1	1	2	1	3	3	4	2	3	2	2	5	1	3	3	3	3	2	2	1
694	0	2	4	1	3	2	3	1	2	2	2	2	2	3	0	1	4	3	3	2	1	2
695	0	2	2	3	1	3	1	1	2	2	3	1	1	1	0	2	4	1	2	1	1	3
696	0	1	2	1	2	2	3	3	1	2	4	2	2	4	2	3	4	3	3	2	2	4
697	0	2	2	1	1	3	1	2	1	2	3	2	2	3	0	2	4	2	3	2	3	5
698	0	1	1	3	3	2	2	3	1	2	3	2	2	2	0	3	3	2	2	1	2	6
699	0	1	1	1	2	1	3	3	1	2	4	2	2	4	1	4	4	2	3	2	2	1
700	0	1	2	2	3	1	3	4	3	2	4	2	2	1	0	4	4	2	2	1	2	2
701	0	2	4	3	1	3	3	3	2	2	4	2	3	2	0	4	3	5	2	1	3	3
702	0	1	2	1	2	2	3	3	1	2	3	2	2	3	0	3	3	2	3	2	2	4
703	0	2	4	1	1	4	1	1	1	2	3	2	3	5	0	3	3	2	3	2	2	5
704	0	1	2	3	3	2	3	2	1	2	4	2	3	2	0	3	4	1	3	2	3	6
705	0	1	3	1	2	1	3	3	1	2	4	2	3	3	1	3	2	2	3	2	2	1
706	0	2	2	2	3	1	3	4	3	2	3	2	1	5	0	3	4	3	4	3	1	2
707	0	2	1	3	2	1	1	2	1	2	3	2	3	3	1	3	4	2	3	3	4	3
708	0	1	2	2	2	1	1	3	2	2	4	2	2	5	2	3	3	5	3	2	3	4
709	0	2	2	1	1	3	2	2	3	2	4	2	2	3	0	3	3	7	2	1	1	5
710	0	2	1	2	2	3	3	1	1	2	3	2	2	3	0	4	3	2	2	1	1	6
711	0	2	1	1	2	1	3	3	1	2	3	1	2	6	2	4	3	3	3	2	1	1
712	0	1	4	2	3	2	3	1	2	2	3	2	3	2	0	3	2	3	2	1	1	2
713	0	1	2	1	1	3	1	1	2	2	3	2	2	4	2	3	2	2	2	1	1	3
714	0	1	2	1	2	2	3	3	1	2	3	2	2	3	0	2	2	5	2	1	1	4
715	0	2	1	3	3	2	2	2	2	2	2	2	2	3	0	1	4	4	2	1	1	5
716	0	2	2
717	0	2	2	3	2	1	3	3	1	2	3	2	1	2	0	2	4	2	2	1	2	1
718	0	2	2	2	3	2	3	1	2	2	3	2	2	2	0	3	3	2	2	1	1	2
719	0	1	1	1	1	3	1	1	2	2	3	2	3	6	2	3	3	7	3	2	1	3
720	0	2	1	3	1	1	3	2	1	2	3	2	2	3	0	1	4	2	3	2	1	4
721	0	1	2	1	1	3	1	1	1	2	3	2	1	2	0	2	3	5	2	1	1	5
722	0	1	2	3	3	2	3	2	1	2	3	2	2	2	0	2	3	2	2	1	3	6
723	0	1	6
724	0	1	2	1	3	2	3	1	2	1	3	2	2	2	1	4	3	3	2	1	1	2
725	0	2	2	3	2	1	1	2	1	2	3	2	3	5	2	3	3	5	2	1	3	3
726	0	1	2	2	2	1	1	3	2	2	3	2	1	2	0	3	4	2	2	1	1	4
727	0	2	2	3	3	2	2	2	2	1	3	2	2	3	0	2	3	3	2	1	1	5
728	0	2	2	1	2	1	3	3	1	2	3	2	3	3	1	3	2	2	3	2	3	1
729	0	1	1	3	3	2	3	2	1	2	4	2	1	1	0	1	4	2	2	1	2	6
730	0	2	2	2	3	1	3	4	2	2	4	2	2	5	1	4	3	2	3	2	3	2
731	0	1	1	3	1	3	1	1	3	2	4	2	2	2	0	4	2	5	2	1	2	3
732	0	2	2	1	2	2	3	3	1	2	3	2	2	2	0	3	4	7	2	1	3	4
733	0	1	2	1	1	3	1	1	1	2	3	2	1	4	1	2	4	3	3	2	3	5
734	0	2	2	3	3	2	3	2	1	2	3	2	3	3	0	1	3	7	2	1	3	6
735	0	2	1	3	2	2	3	1	2	2	3	2	3	2	1	4	3	2	2	1	1	1
736	0
737	0	1	1	3	2	1	1	2	1	1	4	2	2	3	2	4	3	3	1	1	1	3
738	0	1	2	3	1	1	3	2	1	1	3	2	2	3	0	2	3	2	3	1	1	4
739	0	1	2	1	1	3	1	1	1	2	3	2	2	4	0	2	3	3	3	2	3	5
740	0	1	1	2	2	3	3	1	1	2	4	2	1	1	0	4	2	2	1	1	1	6
741	0	2	4	1	2	1	3	3	4	2	3	2	1	3	1	3	3	5	2	1	3	1
742	0	2	2	2	3	2	3	1	2	2	3	2	1	4	0	1	2	3	3	1	1	2
743	0	1	4	3	2	1	1	3	2	1	3	2	1	2	0	2	3	2	2	1	3	3
744	0	1	2	1	2	2	2	3	1	2	5	2	2	2	0	3	3	6	2	1	4	4
745	0	2	2	1	1	3	1	1	1	2	3	2	3	5	2	3	4	2	3	2	3	5
746	0	2	1	1	3	2	3	3	1	1	3	2	1	3	0	2	4	3	2	2	1	6
747	0	1	1	3	2	2	3	1	2	2	3	2	1	2	1	4	3	3	1	1	1	1
748	0	1	2	3	2	2	1	1	3	1	4	2	2	3	1	3	4	2	3	2	4	2
749	0	2	2	3	2	1	1	2	1	1	3	2	3	2	1	4	3	7	1	1	2	3
750	0	1	2	2	4	1	2	1	1	1	5	2	2	5	0	3	3	6	3	2	3	4
751	0	1	4	1	3	2	2	1	2	1	6	2	3	6	1	3	1	6	3	2	5	5
752	0	2	1	1	2	2	3	2	1	2	1	2	1	4	0	1	4	4	1	2	1	6
753	0	2	3	3	2	2	3	1	2	2	3	2	1	3	2	4	3	2	1	1	1	1
754	0	1	1	3	2	2	1	1	3	2	5	2	3	1	0	4	3	5	1	1	1	2
755	0	2	2	3	2	1	1	2	1	1	4	2	3	4	0	3	2	2	3	2	3	3
756	0	1	2	1	2	3	2	3	2	1	5	2	3	2	0	1	4	3	3	1	6	4
757	0	1	2	3	3	2	2	2	2	2	3	2	3	1	0	1	2	7	1	1	1	5
758	0	1	2	3	3	2	3	2	1	2	3	2	1	3	0	2	3	2	3	2	3	6
759	0	2	2	3	2	2	3	1	2	2	4	2	2	4	2	3	3	5	2	1	1	1
760	0	2
761	0	3
762	0	2	1	1	2	2	2	3	1	2	3	2	1	2	0	3	3	3	2	1	1	4
763	0	2	2	1	3	2	2	1	2	2	4	2	2	2	0	3	3	2	2	1	4	5
764	0	1	2	3	3	3	3	3	2	2	3	3	1	6	2	3	3	2	2	1	1	6
765	0	2	2	2	2	1	3	1	4	2	3	1	1	4	1	3	4	2	5	3	1	1
766	0	1	1	3	2	2	1	1	3	2	3	2	2	4	0	2	4	2	3	2	4	2
767	0	2	1	3	1	1	3	3	2													3
768	0	1	2
769	0	1	6
770	0	2	2	2	2	3	3	2	1	1	3	1	1	2	0	2	4	3	4	2	1	6
771	0	2	2	1	2	1	3	3	3													1
772	0	1	2
773	0	1	2	2	2	1	3	3	1	2	3	1	2	2	0	3	4	3	4	1	2	3
774	0	2	2	4	4	4	4	4	4	2	4	2	3	3	0	4	5	2	7	3	1	4
775	0	2	1	1	1	4	3	3	1	2	4	2	3	2	0	3	3	3	7	1	1	5
776	0	2	1	1	4	4	4	4	4	2	4	1	1	8	1	2	4	2	6	4	1	6
777	0	1	2	3	1	2	2	3	4	2	4	3	2	3	1	3	4	2	3	2	1	1
778	0	1	1	3	2	1	1	3	1	1	2	5	3	10	1	3	4	3	7	2	2	2
779	0	1	1	3	1	3	3	1	1	1	3	1	1	2	0	2	4	2	3	3	3	3
780	0	1	2	1	2	2	2	1	2	2	3	1	1	7	2	3	4	5	3	2	1	4
781	0	3
782	0	2	1	3	3	2	3	3	1	2	3	2	3	7	2	3	4	5	6	2	1	6
783	0	1	2	2	2	2	3	1	3	2	4	1	1	7	3	3	4	2	5	2	1	1
784	0	2	2	2	3	1	3	3	2	1	3	1	3	2	0	3	4	2	3	3	2	2
785	0	1	1	2	2	1	3	2	1	1	4	1	1	2	0	2	4	3	6	3	1	3
786	0	3
787	0	1	2	1	1	1	3	1	1													5
788	0	2	2	4	2	2	4	4	4	1	4	2	2	4	0	3	3	3	7	2	2	6
789	0	1	2	3	1	2	2	4	4	2	2	2	2	1	0	1	4	3	2	1	1	1
790	0	1	2
791	1
792	1	3
793	1	1	2	1	3	2	1	1	3	2	3	3	3	4	2	3	4	5	2	2	1	2
794	1	2	2	1	2	2	3	1	4	2	2	1	1	2	0	2	4	2	2	2	1	1
795	1	3
796	1	2	2	1	2	1	1	1	2	2	5	1	1	2	0	2	2	5	4	4	3	5
797	1	1	2	1	2	2	1	1	2	2	5	4	2	4	0	3	2	2	2	2	2	4
798	1	1	2	1	1	1	1	3	2	1	4	4	2	4	0	2	2	2	2	4	3	3
799	1	2	2	1	2	3	1	1	1	2	4	3	1	3	1	2	4	2	4	3	3	2
800	1	1	2	1	1	3	2	2	2	1	3	3	2	2	0	3	2	2	3	2	2	5
801	1	3
802	1
803	1	3
804	1	1	2	2	1	1	3	2	2	1	5	3	2	4	0	3	2	2	7	2	1	3
805	1	1	2	2	4	1	2	4	1	2	3	3	3	4	1	3	4	2	5	2	1	4
806	1	3
807	1	3
808	1	2	2	1	2	1	3	1	3	1	3	1	2	2	0	2	4	2	3	2	1	1
809	1	2	2	1	3	2	1	1	2	1	4	1	1	3	0	3	2	2	3	3	2	2
810	1	2	2	3	1	3	1	3	2	2	3	3	2	3	0	3	2	2	2	2	3	3
811	1	1	2	3	3	1	3	3	1	2	3	1	2	2	0	3	4	2	3	2	2	4
812	1	1	2	1	1	1	1	1	2	2	3	3	2	5	1	3	2	2	3	3	2	5
813	1	2	2	3	3	2	2	3	2	1	3	3	1	4	0	1	4	2	2	2	1	6
814	1	2	2	2	2	2	3	1	3	2	3	3	2	3	0	3	3	2	3	3	3	1
815	1
816	1
817	1	1	2
818	1	1	6
819	1	1	2	3	2	3	2	3	2	1	3	2	1	3	0	2	4	2	6	3	2	6
820	1	3
821	1	2	2	2	3	2	3	1	2	1	3	1	2	5	2	1	4	2	3	2	2	2
822	1	1	2	3	2	1	1	3	2	1	3	3	3	3	0	2	4	4	4	2	3	3
823	1	2	2	3	2	3	1	1	2	2	6	3	2	4	0	3	1	6	2	2	2	4
824	1	1	2	3	2	1	1	1	3	2	6	3	2	4	0	3	1	6	2	2	2	5
825	1	2	2	2	2	3	3	1	1	2	6	3	1	4	0	3	1	6	2	2	2	6
826	1	1	2	3	1	2	2	1	1	1	3	3	3	5	0	1	4	2	7	1	1	1
827	1	2	1	2	3	4	1	1	2	2	3	3	3	4	0	1	4	2	7	3	1	2
828	1	3
829	1	1	2	1	2	2	1	3	2	1	5	3	1	3	1	3	5	2	4	3	1	4
830	1	2	1	1	1	1	3	1	3	2	2	2	3	9	2	1	3	4	1	1	1	5
831	1	2	2	3	2	1	2	3	2	2	1	2	3	9	2	2	2	4	7	2	1	6
832	1	2	2	3	2	2	3	1	3	2	2	2	3	5	0	1	3	4	1	1	1	1
833	1	2	2	1	3	2	1	1	2	2	4	3	2	5	1	3	2	5	3	3	3	2
834	1	1	2	3	2	1	1	3	2	2	4	3	1	3	0	3	2	5	2	3	3	3
835	1	2	2	3	2	3	1	3	3	1	5	2	3	6	0	3	4	3	7	1	1	4
836	1	2	1	1	1	1	3	1	1	1	5	3	1	2	0	3	4	3	7	2	1	5
837	1	2	2	2	2	3	1	1	1	2	6	3	1	4	0	4	1	6	3	3	2	6
838	1	1	2	2	3	1	3	3	2	2	5	3	2	5	2	3	3	5	4	3	2	1
839	1	2	2	1	3	3	1	1	1	2	3	3	2	3	0	2	3	5	2	2	2	2
840	1	2	2	2	2	1	1	2	1	2	4	3	2	4	0	3	2	5	2	3	3	3
841	1	2	2	2	4	1	1	3	2	1	3	1	1	4	0	2	4	3	5	2	2	4
842	1	2	1	1	2	1	1	2	3	2	3	1	1	2	0	2	4	2	3	3	2	5
843	1	1	2	3	3	1	2	3	2	2	5	1	1	5	0	3	4	2	2	3	1	6
844	1	1	2	3	1	2	2	3	4	2	3	3	1	2	0	3	4	2	2	2	1	1
845	1	2	2	4	4	4	1	4	4	2	2	3	1	5	1	2	4	2	2	3	2	2
846	1	2	1	2	1	3	4	3	3	2	2	3	1	4	0	1	4	2	1	1	1	3
847	1
848	1
849	1	2	2	3	3	2	2	3	1	1	5	1	2	3	0	3	4	1	4	4	1	6
850	1	1	2	3	2	2	3	1	4	2	4	1	1	4	1	3	4	1	2	1	1	1
851	1	1	1	3	3	2	1	1	1	2	4	1	1	4	1	3	4	2	6	3	1	2
852	1	2	2	3	2	1	1	2	3	1	3	1	2	2	0	3	4	1	4	4	2	3
853	1	2	1	3	4	1	2	4	1	2	3	1	2	2	0	3	4	1	3	3	2	4
854	1	2	2	1	2	1	1	1	3	2	3	1	2	5	1	3	3	7	3	1	2	5
855	1	2	2	1	2	2	2	2	2	1	3	1	1	6	2	3	4	1	2	2	1	6
856	1	1	2	3	2	2	3	1	3	2	3	1	1	2	0	3	4	1	4	3	2	1
857	1	3
858	1	2	2	3	1	3	3	3	2	2	3	3	1	2	0	1	4	2	2	2	2	3
859	1	2	2	2	2	2	1	1	4	1	3	3	2	4	2	3	4	1	3	2	1	4
860	1	3
861	1
862	1	3
863	1	3
864	1	3
865	1	3
866	1	2	1	3	1	1	3	3	1	2	3	1	1	4	0	1	4	1	2	2	1	5
867	1	3
868	1	3
869	1
870	1
871	1
872	1	2	6
873	1	1	2	1	1	1	1	1	2													6
874	1	2	2	1	2	1	3	1	3	2	4	1	1	4	0	3	3	2	4	3	1	1
875	1	3
876	1	2	1	3	1	3	3	3	2	2	3	1	1	6	0	2	4	1	2	1	2	3
877	1	2	2
878	1	2	1	3	2	1	1	1	3	2	4	1	1	5	2	3	4	3	3	3	1	5
879	1	1	2	1	2	1	3	1	3	2	2	1	1	3	0	1	4	4	1	1	2	1
880	1	1	2	3	2	2	2	3	2	2	4	1	1	3	1	3	4	2	3	2	1	6
881	1
882	1
883	1	2	2	2	2	2	1	1	2	1	3	1	1	2	0	3	4	1	2	1	2	4
884	1	1	1	3	2	1	1	2	2	2	5	3	1	4	0	3	2	5	2	1	1	5
885	1	2	2	3	3	2	2	3	2	1	5	3	1	4	0	3	2	1	2	1	1	6
886	1	1	2	2	1	2	2	3	3	2	4	3	3	6	2	3	2	5	3	3	1	1
887	1	1	2
888	1	1	2	2	2	1	3	3	2	2	5	3	1	3	0	3	2	2	2	1	1	3
889	1	2	2	2	2	1	1	4	1	2	2	3	1	4	0	2	4	2	2	1	2	4
890	1	1	2	1	1	1	3	3	1	2	2	3	1	5	0	1	4	4	4	3	2	5
891	1	1	2	1	3	2	3	1	1	2	1	3	3	5	0	1	4	4	1	2	1	6
892	1	1	2	3	2	2	3	1	3	2	2	1	1	1	0	2	4	4	1	1	1	1
893	1	2	5	2	2	1	1	4	3	2	2	1	1	4	0	2	4	2	2	2	1	2
894	1	3
895	1	2	2	1	2	1	1	3	2	2	2	3	2	5	0	2	4	4	2	2	3	4
896	1	2	2	1	1	1	3	3	1	2	2	3	2	2	0	2	2	2	7	1	3	5
897	1	1	2	1	3	2	2	3	4	1	2	3	1	3	0	2	4	4	7	2	1	6
898	1	1	5	2	2	1	3	1	4	2	6	5	1	12	8	3	4	6	6	5	4	1
899	1	2	2	2	2	2	3	1	2	2	1	3	3	6	0	1	2	4	1	2	1	2
900	1	1	2	3	2	3	3	3	2	2	1	3	3	5	2	1	2	4	1	2	2	3
901	1	2	2	2	2	2	3	3	2	1	2	3	2	5	0	1	4	4	6	3	1	4
902	1	1	2	3	1	3	3	3	3	1	1	3	1	5	1	1	3	4	1	1	2	5
903	1	2	2	4	2	3	4	4	4	2	2	3	3	8	3	1	4	2	7	2	1	6
904	1	3
905	1	3
906	1	3
907	1	2	2	1	2	2	1	3	2	2	5	3	2	5	3	3	3	3	3	4	3	4
908	1	2	4	1	1	1	1	2	3	1	2	3	2	3	0	1	4	4	3	1	1	5
909	1	3
910	1	1	1	1	2	2	3	2	2	1	1	1	1	4	2	1	2	4	1	1	4	1
911	1	3
912	1	1	6
913	1	1	1	1	2	2	1	3	2	2	3	3	3	10	5	5	5	7	7	3	3	4
914	1	2	2	1	1	1	1	2	2	1	2	3	3	4	0	1	3	4	1	4	1	5
915	1	3
916	1	2	2	1	2	2	3	1	3	2	2	3	1	4	0	2	4	4	3	2	1	1
917	1	3
918	1
919	1	2	2	1	2	2	2	1	2	1	2	3	1	5	1	2	3	4	1	1	1	4
920	1	2	2	1	2	1	1	2	2	1	2	3	3	4	0	2	3	1	1	1	2	5
921	1	2	2	3	3	3	2	3	2	1	1	3	1	4	0	4	5	5	1	1	1	6
922	1	2	2	3	2	2	3	1	3	2	2	3	2	7	1	1	4	2	3	2	2	1
923	1	1	6
924	1	1	2	3	1	3	3	3	2	1	5	2	3	5	0	3	5	2	7	1	1	3
925	1	1	2	1	2	2	1	1	2	2	3	3	3	2	0	3	4	3	2	2	1	4
926	1	1	2	1	2	1	1	2	2	2	3	3	1	2	0	3	4	2	4	1	2	5
927	1	2	2	1	2	1	2	3	2	1	1	3	1	4	0	2	1	7	7	1	6	6
928	1	2	1	1	2	1	3	3	4	1	3	3	3	4	0	2	3	3	2	3	1	1
929	1	1	2	2	3	1	3	3	2	2	3	3	1	3	1	3	2	5	3	2	2	2
930	1	1	2	3	1	3	4	3	2	1	3	3	1	5	0	1	4	2	3	3	4	3
931	1	2	2	2	2	1	2	3	2	2	3	3	1	4	2	5	4	4	2	3	3	4
932	1	1	2	2	1	2	3	3	3	1	2	3	1	6	1	2	3	4	1	1	2	5
933	1	1	2	2	2	2	3	1	1	1	3	4	1	5	2	1	4	4	2	1	1	6
934	1	3
935	1	2	2	2	3	2	3	3	2													2
936	1	3
937	1	1	2	1	3	2	1	1	3	1	2	1	1	3	0	1	1	3	1	1	1	4
938	1	2	2	1	1	3	1	2	3	2	2	2	2	6	0	1	4	4	7	2	1	5
939	1	1	4	3	3	1	2	3	1	2	3	1	1	2	0	2	4	2	5	2	2	6
940	1	1	2	3	2	2	3	1	3	2	4	2	3	4	1	3	3	5	2	2	2	1
941	1	2	2	1	2	1	2	3	2	1	3	3	3	4	0	3	4	2	4	3	1	2
942	1	2	2	2	2	1	3	3	2	2	3	2	2	7	3	3	3	3	2	2	1	3
943	1	2	2	2	2	1	2	1	1	2	1	3	1	4	1	1	4	4	7	1	2	4
944	1	2	2	1	1	1	1	1	3	2	2	3	2	4	0	2	4	2	1	2	1	5
945	1	3
946	1
947	1	2	1	3	3	4	1	4	1	2	3	2	1	9	3	3	4	2	6	2	1	2
948	1	3
949	1	3
950	1	1	6
951	1	2	1	3	2	3	2	3	1													6
952	1	2	5	4	4	4	4	4	4													1
953	1	2	2	2	3	1	1	3	3	2	1	5	3	4	0	2	3	4	5	2	3	2
954	1	2	2	2	1	1	1	1	1	1	2	3	2	5	1	1	4	4	7	3	2	3
955	1	2	2	1	2	2	2	3	2	1	1	1	1	4	1	5	5	4	7	5	3	4
956	1	2	2	1	1	1	3	3	3	2	6	3	1	5	0	4	5	7	4	2	2	5
957	1	2	4	3	2	3	3	2	1	2	1	1	3	6	2	1	3	4	7	1	1	6
958	1	1	2	3	1	2	2	3	3	2	3	3	1	4	1	3	5	7	5	2	2	1
959	1	2	1	3	2	1	1	3	1	2	4	3	1	5	1	3	3	7	7	2	2	2
960	1	2	2	3	2	1	1	3	2	2	4	3	1	4	0	3	3	5	4	3	3	3
961	1	2	2	1	2	2	1	1	2	2	1	3	1	5	1	1	2	4	7	2	2	4
962	1	2	1	1	1	1	3	3	1	2	6	3	1	3	0	3	5	7	7	2	2	5
963	1	1	6
964	1	2	6
965	1	1	6
966	1	2	5	4	4	1	2	4	4	2	7	3	3	6	2	2	5	4	7	2	1	3
967	1	1	2	1	2	2	1	3	2	2	4	3	1	3	0	3	5	7	7	2	2	4
968	1	1	2	1	1	1	3	3	3	1	7	3	1	2	0	3	4	2	3	2	2	5
969	1	1	3	3	2	1	2	3	2	2	3	3	1	4	2	3	5	2	4	2	2	6
970	1	3
971	1	3
972	1	1	2
973	1	2	2	1	2	3	1	3	2	1	1	3	2	4	1	1	5	4	3	2	2	4
974	1	1	2	3	2	1	1	1	2	2	4	2	1	5	0	3	4	3	2	3	2	5
975	1	1	1	1	2	3	1	2	1	2	4	2	1	3	1	3	2	2	2	5	2	6
976	1	1	4	1	1	2	2	2	4													1
977	1	3
978	1	2	3	3	2	1	3	2	1													3
979	1	1	4	1	4	2	1	1														4
980	1	1	4	1	1	1	3	3	1	2	4	2	1	3	1	3	3	2	6	1	1	5
981	1
982	1	2	2	3	1	2	2	3	3													1
983	1	2	2	1																		2
984	1	1	2	2	2	1	3	2	2	1	3	2	1	2	0	2	4	5	1	1	1	3
985	1	1	2	3	4	1	2	1	1	1	6	2	2	6	0	3	5	6	3	2	1	4
986	1	2	2	1	2	1	1	1	2	2	2	2	3	5	0	2	4	7	3	2	1	5
987	1
988	1	2	2	3	2	2	2	1	1	2	4	1	1	4	0	3	3	2	2	1	2	1
989	1	2	2	2	2	1	1	3	1	2	3	2	1	1	0	2	4	2	2	2	2	2
990	1	1
991	1	2	6
992	1
993	1	2	4	1	2	1	4	4	2	2	6	2	2	5	0	3	5	5	2	1	2	6
994	1	2	2	2	2	1	3	3	2	1	5	3	1	5	0	3	2	2	3	3	3	1
995	1	2	2	1	3	1	3	3	2	2	4	3	1	1	0	1	3	3	2	1	2	2
996	1	2	2	2	2	1	3	2	3	2	4	3	1	4	2	3	2	2	7	2	2	3
997	1	1	2	1	2	3	1	3	2	2	4	3	1	4	1	3	3	2	7	2	1	4
998	1	1	2	1	1	3	3	1	3	2	6	3	1	5	0	4	1	7	7	3	2	5
999	1	1	2	1	3	2	2	3	1	2	4	3	1	4	2	3	4	2	7	2	2	6
1000	1	1	1	2	1	2	3	1	3	2	4	3	1	4	1	3	3	2	7	2	2	1
1001	1	2	3	2	3	1	3	3	2	2	3	3	1	4	0	3	2	2	3	2	2	2
1002	1	2	2	2	2	1	3	2	3	2	4	3	1	4	2	3	4	2	7	2	2	3
1003	1	2	2	1	2	2	1	3	3	2	3	3	1	2	0	3	4	2	7	2	2	4
1004	1	1	2	2	1	3	3	3	3	2	6	3	1	3	0	3	2	7	7	2	2	5
1005	1	1	2	3	3	2	2	3	2	2	6	3	1	2	0	3	2	6	7	1	1	6
1006	1	1	2	3	1	2	2	1	3	1	4	3	1	3	0	3	3	2	3	2	2	1
1007	1	2	2	2	3	1	3	3	2	2	4	3	1	4	1	3	3	2	3	2	2	2
1008	1	1	2	2	2	1	3	2	3	2	6	3	1	5	0	3	2	7	2	2	2	3
1009	1	2	2	2	2	1	2	1	1	2	4	3	1	1	0	1	4	2	2	1	2	4
1010	1	1	3	1	1	3	3	3	3	2	4	3	1	4	1	3	3	2	7	3	2	5
1011	1	1	2	3	3	3	2	3	1	2	5	2	2	4	0	3	2	2	7	1	2	6
1012	1	2	2	3	1	2	2	3	4	2	2	2	3	1	0	1	4	4	1	1	3	1
1013	1	2	2	1	3	1	3	3	2	1	2	1	2	3	0	5	3	7	7	3	2	2
1014	1	2	2	3	1	1																3
1015	1	2	2	3	4	3	2	1	1	2	3	1	1	3	0	1	4	2	5	2	1	4
1016	1	2	6
1017	1
1018	1	3
1019	1	3
1020	1	1	2	2	2	1	3	2	1													3
1021	1	1	6
1022	1
1023	1	2	6
1024	1	2	5	3	1	2	2	3	3	1	3	2	3	7	2	3	4	2	2	1	3	1
1025	1
1026	1	1	2	2	2	3	3	2	1	2	4	3	1	4	2	3	4	1	4	3	1	3
1027	1	2	2	2	4	3	2	3	1	2	3	2	2	1	0	1	4	1	2	1	1	4
1028	1	2	2	2	1	1	1	2	1	1	2	2	1	5	0	1	4	7	7	2	1	5
1029	1	2	2	4																		6
1030	1	2	2	3	1	2	2	3	4	2	3	2	3	6	2	3	2	2	1	2	1	1
1031	1	2	1	2	3	2	1	1	1	1	3	3	1	3	1	3	4	1	3	1	1	2
1032	1	2	2	4	4	1	4	3	2	1	3	1	1	3	1	3	4	2	3	2	2	3
1033	1
1034	1	1	2	4																		5
1035	1	1	1	4	3	2	4	4	4													6
1036	1	1	2	3	1	2	2	3	3	2	4	3	3	7	3	3	2	3	7	3	1	1
1037	1	2	2	4	2	3	1	1	1	2	7	2	3	3	0	5	5	3	7	1	1	2
1038	1	1	2	2	2	1	3	2	3	1	4	3	1	4	2	3	4	1	4	2	1	3
1039	1	1	2	1	4	3	2	1	1													4
1040	1	2	3	1	1	4	2	3	3	1	5	2	1	2	0	5	2	3	2	1	1	5
1041	1	2	2	3	3	3																6
1042	1	1	2	3	1	2	2	3	3	2	3	2	1	4	2	3	4	1	2	1	1	1
1043	1	2	2	3	2	1	1	3	1													2
1044	1	2	2	2	2	1	3															3
1045	1	1	2	1	3	2	3	3	3	2	4	1	2	4	2	3	4	1	7	3	1	4
1046	1	2	2	1	2	1	1	2	2	2	4	2	3	5	2	1	4	2	7	3	1	5
1047	1	3
1048	1
1049	1	2	2	2	2	2	1	3	3	2	5	2	1	2	0	3	4	1	3	3	2	2
1050	1	3
1051	1	2	2	2	2	1	2	1	1	2	3	2	1	2	0	2	4	2	6	3	3	4
1052	1	3
1053	1	3
1054	1
1055	1	2	2	3	2	2	1	1	1	2	4	2	1	2	0	3	4	2	4	2	1	2
1056	1	2	2	3	2	3	3	3	3	2	4	2	3	15	5	3	4	3	6	5	2	3
1057	1	2	6
1058	1	2	2
1059	1	1	6
1060	1	3
1061	1
1062	1
1063	1	3
1064	1	2	6
1065	1
1066	1	1	2	1	2	1	3	1	3	2	4	2	1	3	1	3	4	2	6	5	3	1
1067	1	2	2	2	2	2	1	1	1	2	2	2	3	7	1	2	4	3	7	3	1	2
1068	1	1	2	3	2	1	1	3	2													3
1069	1
1070	1	1	2	3	2	1	1	2	2	1	4	2	2	5	3	3	4	3	7	3	1	5
1071	1	2	2	1	3	2	3	2	1	1	3	1	2	3	2	3	4	2	3	2	2	6
1072	1	2	2	1	2	1	3	1	3	1	3	2	2	4	2	3	4	2	4	3	1	1
1073	1	2	1	1	3	1	1	3	2	1	5	2	1	2	0	4	4	3	3	3	1	2
1074	1	2	2	3	1	3	3	1	2	1	3	2	2	5	1	2	4	3	6	3	1	3
1075	1	1	2	1	2	3	2	1	1	1	4	2	1	4	2	3	4	2	6	4	2	4
1076	1	1	1	1	1	3	3	3	1	2	4	2	2	3	2	3	4	2	5	5	1	5
1077	1	1	2	1	3	2	3	2	3	2	5	1	1	3	0	3	4	2	1	2	1	6
1078	1	2	2	3	2	2	3	1	2	1	6	2	3	9	2	1	5	5	1	1	1	1
1079	1	3
1080	1	1	2	2	1	3	3	3	2	1	5	2	2	5	0	3	3	2	7	2	2	3
1081	1	2	1	1	2	1	2	1	1	2	2	2	3	4	1	1	4	4	2	2	1	4
1082	1	2	2	4	2	4	1	2	2	1	3	2	3	5	2	3	4	2	7	2	3	5
1083	1	2	2	3	3	2	3	2	1	2	3	2	3	5	2	3	4	5	7	2	3	6
1084	1	3
1085	1	1
1086	1	2	2	2	2	1	3	2	1	2	2	2	2	3	0	1	4	3	3	1	1	3
1087	1	1	3	1	4	2	1	4	2	2	4	2	3	4	2	3	5	5	4	2	2	4
1088	1	2	3	1	1	4	3	3	3	1	3	2	3	4	2	3	2	3	4	2	1	5
1089	1	1	2	4	2	1	4	4	2	1	4	2	1	1	0	5	4	2	4	3	2	6
1090	1	2	2	3	2	1	3	1	4	2	2	1	2	5	0	2	4	7	7	1	2	1
1091	1	1	2	3	2	1	1	3	1	2	4	2	3	4	0	3	5	5	1	1	1	2
1092	1	1	2	2	2	1	3	2	1	2	4	2	3	4	0	3	2	5	7	1	1	3
1093	1	1	2	1	4	2	1	4	3	1	5	2	3	5	0	3	2	3	7	2	1	4
1094	1	1	2	4	4	4	3	4	4	2	2	2	3	5	1	3	3	2	2	2	1	5
1095	1	2	2	3	3	1	3	1	1	1	3	2	3	2	0	1	4	2	2	3	2	6
1096	1	2	2	3	1	2	2	3	4	1	4	2	3	3	2	4	2	2	1	1	1	1
1097	1	2	2	1	3	2	1	1	3	2	4	1	1	2	0	4	3	2	3	3	3	2
1098	1	2	2	3	2	1	1	3	2	2	3	1	1	4	0	3	3	3	4	3	3	3
1099	1	2	2	1	2	2	2	3	1	1	4	3	1	6	1	3	4	1	5	3	1	4
1100	1	3
1101	1	3
1102	1	1	2	3	1	1	1	1	3													1
1103	1	2	2	2	3	1	3	3	1	2	4	2	3	6	0	3	3	3	2	3	1	2
1104	1	2	2	3	1	3	3	1	3	2	3	3	1	5	0	1	4	2	2	2	1	3
1105	1	2	2	3	4	1	2	1	1	1	6	2	3	10	2	4	5	3	1	2	1	4
1106	1	2	1	1	1	3	1	2	4	2	2	2	2	7	0	1	4	2	1	2	1	5
1107	1	3
1108	1	3
1109	1
1110	1	1	2	2	2	1	3	2	3	2	3	2	3	6	0	3	2	5	4	2	1	3
1111	1	1	2	1	2	2	1	1	2	2	4	3	3									4
1112	1
1113	1	3
1114	1	2
1115	1	2	6
1116	1	2	2	3	1	1	3	3	2	2	3	3	3	4	2	3	4	2	4	3	1	3
1117	1	2	1	1	4	3	1	1	2	2	2	2	3	9	2	1	5	4	7	1	1	4
1118	1	1	2	2	1	1	1	3	1	2	4	2	2	5	3	3	3	3	6	4	1	5
1119	1	1	2	3	2	2	2	3	2	2	3	3	1	4	2	4	4	2	3	1	1	6
1120	1	1	1	1	1	1	1	1	1	2	5	3	3	2	0	3	5	5	7	1	5	1
1121	1	3
1122	1	2	6
1123	1	2	2	1	4	2	2	1	1	1	2	3	3	6	0	1	4	2	1	1	2	4
1124	1	3
1125	1	3
1126	1
1127	1	3
1128	1
1129	1	1	2	3	4	1	4	4	1	2	3	1	2	2	0	3	4	2	3	2	2	4
1130	1	3
1131	1	2	2	3	3	3	3	2	2	2	2	3	3	3	0	2	4	2	7	1	1	6
1132	1	2	2	3	2	2	3	1	4													1
1133	1	2	2	3	2	1	1	3	1	2	2	2	3	1	0	1	4	3	1	1	1	2
1134	1	1	2	3	2	1	1	2	1	2	2	1	1	3	1	3	4	2	3	3	1	3
1135	1	1	2	1	4	2	1	4	2	1	3	2	2	5	0	3	4	3	3	2	2	4
1136	1	1	3	1	1	4	3	3	3	2	4	2	1	2	0	5	4	7	2	1	1	5
1137	1	2	2	1	1																	6
1138	1	1	2	2	2	1	3	3	1	2	3	3	3	3	1	3	2	5	7	1	2	1
1139	1	1	6
1140	1	1	2	3	1	3	3	3	2	2	4	3	1	2	1	4	4	1	4	3	1	3
1141	1
1142	1	2	2	3	2	1	1	2	2	2	3	2	1	8	2	3	4	2	6	2	1	5
1143	1	2	2	1	1	1	1	3	1	1	3	2	3	6	1	1	4	3	1	1	1	6
1144	1	1	6
1145	1
1146	1	1	2	4	4	4	4	4	4	2	4	3	1	5	1	3	3	5	7	2	1	3
1147	1	2	2	1	4	1	1	4	2	1	3	2	3	3	0	3	4	3	7	2	1	4
1148	1	1	2	1	1	1	1	1	1	2	4	3	1	5	0	3	5	3	1	2	3	5
1149	1	2	2	4	2	1	4	4	2	1	5	2	3	9	2	3	2	3	2	2	1	6
1150	1	1	2	1	2	1	3	1	3	2	3	2	2	5	3	3	3	2	2	2	1	1
1151	1	2	2	3	3	4	1	3	1	2	4	2	3	5	3	3	3	5	7	2	6	2
1152	1	3
1153	1	2	2	1	2	1	1	1	2	2	2	3	3	5	0	2	4	2	2	4	2	4
1154	1	2	2	3	2	1	1	1	2	2	2	3	1	9	2	1	4	2	7	4	1	5
1155	1	2	2	4	4	1	3	3	1	2	5	2	1	6	0	3	3	1	3	3	1	6
1156	1	1	1	2	2	1	3	1	1	2	4	1	2	4	2	3	4	1	3	2	2	1
1157	1	2	1	2	3	1	3	1	2													2
1158	1	2	2	2	1	1	1	1	2	2	2	1	3	5	0	3	4	2	2	2	1	3
1159	1	3
1160	1	2	2	1	1	3	1	2	3	2	3	2	2	8	1	3	4	2	4	3	1	5
1161	1	2	2	4	2	1	2	3	2	2	4	2	2	7	2	3	1	3	2	2	1	6
1162	1	1	2	3	1	2	3	1	3	2	3	2	2	4	2	3	2	3	7	1	1	1
1163	1	1	2	4	4	4	4	4	4	2	4	3	3	4	2	3	4	1	5	3	1	2
1164	1	2	2	3	1	3	1	3	2	1	3	3	2	4	2	3	4	2	3	2	1	3
1165	1	2	6
1166	1	1	1	1	1	3	1	3	3	2	3	2	2	10	4	2	4	2	6	5	3	5
1167	1	2	2	1	3	2	3	2	1	2	1	3	3	8	1	1	3	4	7	1	1	6
1168	1	1	1	2	2	1	3	1	4	2	5	2	1	5	0	3	2	5	1	2	2	1
1169	1	2	3	3	2	1	1	1	3	2	3	2	2	4	1	3	3	2	1	2	2	2
1170	1	2	2	4	2	3	1	2	3	1	3	2	1	5	0	1	2	2	1	2	2	3
1171	1	2	2	1	4	2	1	1	2	2	4	2	3	10	2	5	5	7	7	2	1	4
1172	1	1	2	3	2	3	2	2	2	2	5	4	3	5	1	3	2	6	4	2	1	5
1173	1
1174	1
1175	1	2	3	3	2	2	1	1	1	1	3	4	2	4	0	2	3	1	5	3	1	2
1176	1	2	2	3	2	1	1	2	2	2	4	1	1	4	1	3	4	2	5	2	1	3
1177	1	2	6
1178	1	1	2	3	1	3	2	3	3	2	4	1	1	3	1	3	3	5	4	4	1	5
1179	1	1	6
1180	1	2	2	1	1	1	3	3	3	2	4	1	1	4	1	2	4	3	6	4	3	1
1181	1	1	2	3	2	2	1	3	1	2	4	1	1	3	1	3	4	2	7	3	4	2
1182	1	2	1	2	2	1	3	2	3													3
1183	1	2	2	1	4	1	1	1	2	2	4	1	1	7	2	3	4	3	5	5	3	4
1184	1	2	2	3	1	1	3	1	3	2	2	2	1	3	0	2	4	2	3	2	1	5
1185	1	1	3	4	3	2	4	3	4	2	3	2	2	2	0	2	4	2	2	1	2	6
1186	1	2	2	1	2	1	3	4	4	2	6	2	3	4	0	3	4	2	4	3	1	1
1187	1	2	2	3	2	2	3	1	3	2	3	2	2	2	0	2	4	3	1	2	1	2
1188	1	1	1	3	2	3	4	2	1	2	5	2	2	5	0	3	3	5	7	2	1	3
1189	1	1	2	4	1	3	1	2	2	2	6	2	3	6	2	3	2	2	7	3	1	4
1190	1	2	2	1	1	4	3	1	3	2	2	2	1	3	0	1	4	4	7	1	1	5
1191	1	1	1	4	3	3	4	3	4	2	6	2	2	5	0	3	2	2	1	1	1	6
1192	1	3
1193	1	2	2	2	3	1	1	3	1	2	2	1	1	4	0	1	4	4	7	2	1	2
1194	1
1195	1	1	6
1196	1	2	2	3	2	1	1	2	2													5
1197	1	3
1198	1	2	1	3	1	1	3	1	3	2	4	2	2	5	0	3	2	5	3	3	1	1
1199	1	1	2	3	2	4	3	4	3	1	6	2	2	3	1	3	5	6	2	1	1	2
1200	1	2	2	1	1	3	1	3	2	2	3	2	2	3	1	3	4	1	3	4	2	3
1201	1	2	2	1	2	2	1	3	3	2	5	2	1	5	0	3	2	2	2	2	1	4
1202	1	1	2	1	2	1	1	2	2	2	5	2	1	4	0	3	2	5	1	2	2	5
1203	1	2	5	3	2	3	3	3	3	2	3	2	1	4	1	3	2	2	7	2	3	6
1204	1	3
1205	1	2	2	3	2	1	3	3	3	2	4	2	1	3	0	2	2	3	3	2	1	2
1206	1	2	1	4	1	3	2	1	1	2	4	2	1	8	3	3	3	2	2	2	1	3
1207	1	1	2	4	3	3	3	2	2	2	3	2	2	4	2	3	2	5	7	1	2	4
1208	1	2	2	3	1	3	1	2	2	2	5	1	3	3	0	4	5	2	2	2	1	5
1209	1	1	2	1	3	2	3	3	1	2	4	2	1	5	0	3	2	5	3	3	2	6
1210	1	2	2	3	2	4	4	1	4													1
1211	1	1	2	4	3	4	4	4	4	2	5	2	3	3	0	3	5	3	7	4	1	2
1212	1	2	2	4	1	3	4	3	2	2	3	3	3	5	1	2	4	2	2	1	4	3
1213	1	2	2	4	4	4	4	4	4	1	3	2	3	3	1	5	4	3	1	1	6	4
1214	1	2	2
1215	1	1	2	1	4	2	3	3	1	2	5	2	2	3	0	3	2	5	3	1	1	6
1216	1	2	2	3	1	2	2	3	4													1
1217	1	2	2	3	2	4	4	4	3	2	4	2	2	5	1	3	4	2	4	3	1	2
1218	1	2	2	4	2	3	4	2	1	2	3	2	2	7	3	3	2	7	2	1	1	3
1219	1	1	2	1	2	2	1	3	2	2	3	2	2	3	1	3	4	5	2	2	1	4
1220	1	1	1	1	1	3	1	3	1	2	3	2	2	2	0	2	4	2	3	2	2	5
1221	1	2	6
1222	1	1	2	1	2	1	3	1	4	1	3	2	1	4	1	3	4	1	4	3	2	1
1223	1	1	2	1	3	1	1	4	2	2	3	2	2	2	0	1	4	4	7	1	2	2
1224	1	1	1	4	2	3	4	2	1	1	4	2	2	4	0	3	4	1	2	2	2	3
1225	1	3
1226	1	2	2	1	4	3	1	1	4	2	3	1	1	3	1	3	4	2	7	4	1	5
1227	1	2	2	1	3	2	4	4	4	1	4	3	1	4	2	3	4	2	4	4	1	6
1228	1	2	2	3	2	2	3	1	2	2	5	2	2	3	0	4	4	1	3	2	1	1
1229	1	2	6
1230	1	2	2	3	2	1	3	2	3	1	3	1	1	3	1	3	4	2	5	2	2	3
1231	1	1	2	1	2	2	1	3	2	2	3	2	1	4	2	3	2	5	2	2	1	4
1232	1
1233	1	3
1234	1	3
1235	1	1	2	4	2	4	3	4	3	2	5	3	2	4	0	3	2	3	1	2	1	2
1236	1	2	1	2	2	1	1	2	2	1	5	2	1	4	1	3	4	1	7	3	1	3
1237	1	2	2	1	4	2	1	1	2	1	5	2	3	5	0	3	5	1	7	4	1	4
1238	1	2	2	1	1	4	2	3	3	2	5	2	2	4	0	3	4	1	7	2	1	5
1239	1	2	2	1	2	1	3	2	1	1	2	1	2	3	0	2	4	4	7	1	3	6
1240	1	1	6
1241	1	2	1	3	2																	2
1242	1	2	1	4	2	4	4	2	1	1	3	2	2	2	0	3	4	2	2	2	1	3
1243	1	1	3	3	4	1	2	1	1	2	4	2	1	6	2	3	2	3	4	2	3	4
1244	1	2	2	4	2	1	1	2	2	2	4	2	1	4	2	3	3	2	7	3	2	5
1245	1	1	1	4	2	1	4	4	2	1	5	2	3	2	0	4	4	5	5	4	2	6
1246	1	2	1	1	2	4	4	3	4	2	4	2	2	5	3	3	4	2	3	3	2	1
1247	1	1	2	1	3	2	1	2	3	1	2	2	2	5	0	2	2	3	7	2	1	2
1248	1	2	2	3	1	1	3	3	2	2	2	2	1	5	0	2	4	3	7	2	1	3
1249	1	2	1	1	2	2	1	3	2	1	2	2	2	3	0	2	4	4	7	1	1	4
1250	1	2	2	1	1	1	3	3	1	2	3	2	2	4	2	3	3	3	1	4	1	5
1251	1	2	2	1	3	2	3	2	4	2	3	2	1	5	2	3	4	2	7	2	1	6
1252	1	1	2	3	1	1	2	1	3	2	3	2	2	6	4	2	3	3	7	2	1	1
1253	1	1	2	3	2	2	1	1	1	2	3	1	1	3	1	3	3	5	3	2	1	2
1254	1	2	2	3	2	3	1	2	1	2	2	2	1	4	1	1	3	2	1	1	1	3
1255	1	1	2	1	1	1	1	1	1	2	4	3	1	4	0	3	3	3	4	3	1	4
1256	1	1	6
1257	1	2	6
1258	1	2	6
1259	1	2	2	2	3	1	1	3	2	2	3	1	1	2	0	3	4	1	4	2	1	2
1260	1	1	2	2	2	1	3	2	1	1	4	3	1	3	0	2	4	3	4	3	2	3
1261	1	2	1	3	2	1	2	3	1	2	4	2	2	4	1	3	4	2	3	2	2	4
1262	1	2	2	1	2	3	1	2	3	2	2	1	1	4	0	2	4	1	5	4	3	5
1263	1	1	1	4	2	3	4	4	4	2	3	1	1	2	0	3	4	1	3	2	2	6
1264	1	2	6
1265	1	2	2	1	3	1	2	3	2													2
1266	1	2	2	3	1	3	3	1	2	1	2	1	2	3	0	1	4	2	2	1	1	3
1267	1	2	2	3	4	3	2	1	1	2	4	1	1	4	2	3	3	1	2	2	1	4
1268	1	1	2	1	2	1	1	2	2	2	5	1	1	4	0	3	3	5	4	4	1	5
1269	1	1	2
1270	1	1
1271	1
1272	1	1
1273	1
1274	1	2	2
1275	1	1	2	3	3	2																6
1276	1	1	1	3	2	2	3	1	3	2	2	1	2	1	0	1	4	1	2	1	2	1
1277	1	1	1	1	3	2	1	1	2	2	3	1	1	2	0	3	4	2	2	3	2	2
1278	1	1	2	3	2	1	4	3	2	2	5	3	3	4	1	3	2	5	3	3	3	3
1279	1	1	2	2	2	1	2	1	1	2	2	1	1	1	0	2	4	1	2	1	1	4
1280	1	2	2	1	3	3	2	1	2	2	5	1	1	3	0	3	2	5	4	3	2	5
1281	1	1	6
1282	1	1	2	3	2	2	3	1	4	2	3	3	1	4	0	3	4	2	4	2	1	1
1283	1	2	2	1	3	4	3	4	3	2	3	2	1	4	0	1	4	2	7	3	2	2
1284	1	2	2	3	1	3	4	1	3	2	4	2	3	7	0	1	3	2	1	2	1	3
1285	1	2	2	2	2	1	1	4	4	2	3	2	2	4	0	3	4	2	7	1	1	4
1286	1	2	2	4	4	3	3	3	3	1	4	2	2	4	0	3	2	2	4	2	1	5
1287	1	2	2	3	3	2	2	3	4	2	3	2	3	7	2	3	4	2	7	1	2	6
1288	1	1	2	2	2	1	3	3	4	2	4	2	1	5	0	1	4	2	1	2	1	1
1289	1	2	1	3	2	2	3	1	3	1	4	2	1	4	2	3	3	2	3	2	1	2
1290	1	2	2	2	1	1	1	1	2	1	4	3	1	4	2	3	4	2	1	2	1	3
1291	1	1	2	1	2	2	1	3	2	2	3	1	3	7	2	3	4	1	4	5	1	4
1292	1	1	2	1	1	1	1	3	3	2	3	1	1	4	2	3	4	1	4	3	3	5
1293	1	2	1	1	2	2	3	4	4	2	3	1	3	4	0	3	4	1	6	4	1	6
1294	1	3
1295	1	3
1296	1	3
1297	1	1	2
1298	1	1	1	3	1	4	3	1	3	2	7	2	3	1	0	2	3	1	2	2	1	5
1299	1	2	2	4	2	4	4	4	4													6
1300	1	2	2	3	4	2	2	4	4	2	3	1	3	5	1	3	3	1	2	1	1	1
1301	1	2	2	1	3	3	1	1	2	2	4	1	2	4	1	3	2	5	4	3	2	2
1302	1	2	2	3	2	1	1	2	2	2	3	1	2	3	0	3	3	2	3	3	2	3
1303	1	2	2	3	3	3	3	3	1	2	4	1	2	4	1	4	2	2	3	2	1	4
1304	1	2	2	1	3	3	1	2	2	2	4	3	1	2	0	3	4	1	4	2	2	5
1305	1	1	2	1	3	2	3	1	1	1	4	1	1	5	1	3	3	2	4	3	1	6
1306	1	2	2	2	2	1	3	1	2	1	5	1	1	2	0	3	3	2	4	3	2	1
1307	1	2	2	3	2	1	1	3	1	1	4	1	1	3	1	3	3	3	4	3	2	2
1308	1	2	2	3	2	1	3	3	2	1	6	1	2	4	0	3	1	6	5	3	1	3
1309	1	1	2	3	3	3	3	3	1	1	5	1	1	3	0	3	2	2	5	3	1	4
